# Supplementary material for: Genome-wide analysis of intraspecific transposon diversity in yeast
Source: BMC Genomics. 2013 Jun 14;14:399. doi: 10.1186/1471-2164-14-399 (PMC4022208; doi:10.1186/1471-2164-14-399)
Supplement: Additional file 1 — Query sequences used in similarity searches. [file 1471-2164-14-399-S1.txt]

>query_ty1-ltr
TGTTGGAATAAAAATCCACTATCGTCTATCAACTAATAGTTATATTATCAATATATTATCATATACGGTGTT
AAGATGATGACATAAGTTATGAGAAGCTGTCATCGATGTTAGAGGAAGCTGAAACGCAAGGATTGATAATGT
AATAGGATCAATGAATATAAACATATAAAACGGAATGAGGAATAATCGTAATATTAGTATGTAGAAATATAG
ATTCCATTTTGAGGATTCCTATATCCTCGAGGAGAACTTCTAGTATATTCTGTATACCTAATATTATAGC
CTTTATCAACAATGGAATCCCAACAATTATCTAATTACCCACATATATCTCA
>query_ty2-ltr
TGTTGGAATAAAAATCAACTATCATCTACTAACTAGTATTTACGTTACTAGTATATTATCATATACGGTGTT
AGAAGATGACGCAAATGATGAAAAATAGTCATCTAAATTAGTGGAAGCTGAAACGCAAGGATTGATAATGT
AATAGGATCAATGAATATTAACATATAAAATGATGATAATAATATTTATAGAATTGTGTAGAATTGCAG
ATTCCCTTTTATGGATTCCTAAATCCTCGAGGAGAACTTCTAGTATATCTACATACCTAATATTATCGC
CTTATAAAAAATGGAATCCCAACAATTACATCAAAATCCACATTCTCTTCA
>query_ty3-ltr 
TGTTGTATCTCAAAATGAGATATGTCAGTATGACAATACGTCACCCTGAACGTTCATAAA
ACACATATGAAACAACCTTATAACAAAACGAACAACATGAGACAAAACCCGACCTTCCCT
AGCTGAACTACCCAAAGTATAAATGCCTGAACAATTAGTTTAGATCCGAGATTCCGCGCT
TCCACCACTTAGTATGATTCATATTTTATATAATATATAAGATAAGTAACATTCCGTGAA
TTAATCTGATAAACTGTTTTGACAACTGGTTACTTCCCTAAGACTGTTTATATTAGGATT
GTCAAGACACTCCGGTATTACTCGAGCCCGTAATACAACA
>query_ty4-ltr
TGTTGGAACGAGAGTAATTAATAGTGACATGAGTTGCTATGGTAACAATCTAATGCTTAC
ATCGTATATTAATGTACAACTCGTATACGTTTAAGTGTGATTGCGCCTATTGCAGAAGGA
ATGTTAAACGAGAAGCTCAGACAATACTGAAGCTGTGTTAAAGACCTATTAGTTGAACAT
GTTATGGTAGGTACATATATGAGGAATATGAGTCGTCACATCAATGTATAGTAACTACCG
GAATCACTATTATATTGGTCATAATTAATATGACCAATCGGCGTGTGTTTTATATACCTC
TCTTATTTAGTATAAGAAGATCAGTACTCACTTCTTCATTAATACTAATTTTTAACCTCT
AATTATCAACA
>query_ty5-ltr
TGTTGAATGTGGTAACCCAATAGCATGATATGAGTAATGCTTTAGTATTGTTTCAGAGTT
GTTTCAGTAATGTTTTAGACAAGGAGAACATATAGTAGCAAACCTCTAATCCGGTAGTAC
TTAAGAAACTACAGTTTCTATGTACGAAAGCAGTAACTATGTAATTATTACATTTACATG
ACATATAGGAAGGTCCAATAAACTTACTACATTATGACCTATAAGCTAGATCGTAATTCA
TTACGTCAACA
>ltr1_YBLWTy1-1
TGTTGGAATAAAAATCCACTATCGTCTATCAACTAATAGTTATATTATCAATATATTATCATATACGGTGTT
AAGATGATGACATAAGTTATGAGAAGCTGTCATCGAAGTTAGAGGAAGCTGAAGTGCAAGGATTGATAATGT
AATAGGATAATGAAACATATAAAACGGAATGAGGAATAATCGTAATATTAGTATGTAGAAATATAGATTCCA
TTTTGAGGATTCCTATATCCTTGAGGAGAACTTCTAGTGTATATTCTGTATACCTAATATTATAGCCTTTAT
CAACAATGGAATCCCAACAATTATCTCAACATTCCCCGATTTTTCA
>ltr1_YMRCTy1-3
TGTTGGAATAAAAATCCACTATCGTCTATCAACTAATAGTTATATTATCAATATATTATCATATACGGTGTT
AAGATGATGACATAAGTTATGAGAAGCTGTCATCGAAGTTAGAGGAAGCTGAAGTGCAAGGATTGATAATGT
AATAGGATAATGAAACATATAAAACGGAATGAGGAATAATCGTAATATTAGTATGTAGAAATATAGATTCCA
TTTTGAGGATTCCTATATCCTTGAGGAGAACTTCTAGTATATTCTGTATACCTAATATTATAGCCTTTATCA
ACAATGGAATCCCAACAATTATCTCAACATTCCCCCATTTCTCA
>ltr1_YNLCTy1-1
TGTTGGAATAAAAATCCACTATCGTCTATCAACTAATAGTTATATTATCAATATATTATCATATACGGTGTT
AAGATGATGACATAAGTTATGAGAAGCTGTCATCGAGGTTAGAGGAAGCTGAAGTGCAAGGATTGATAATGT
AATAGGATAATGAAACATATAAAACGGAATGAGGAATAATCGTAATATTAGTATGTAGAAATATAGATTCCA
TTTTGAGGATTCCTATATCCTCGAGGAGAACTTCTAGTATATTCTGTATACCTAATATTATAGCCTTTATCA
ACAATGGAATCCCAACAATTATCTCAACATTCACCCATTTCTCA
>ltr1_YGRCTy1-3
TGTTGGAATAAAAATCCACTATCGTCTATCAACTAATAGTTATATTATCAATATATTATCATATACGGTGTT
AAGATGATGACATAAGTTATGAGAAGCTGTCATCGAAGTTAGAGGAAGCTGAAGTGCAAGGATTGATAATGT
AATAGGATAATGAAACATATAAAACGGAATGAGGAATAATCGTAATATTAGTATGTAGAAATATAGATTCCA
TTTTGAGGATTCCTATATCCTCGAGGAGAACTTCTAGTATATTCTGTATACCTAATATTATAGCCTTTATCA
ACAATGGAATCCCAACAATTATCTAATTACCCACATATATCTCA
>ltr1_YORWTy1-2
TGTTGGAATAAAAATCCACTATCGTCTATCAACTAATAGTTATATTATCAATATATTATCATATACGGTGTT
AAGATGATGACATAAGTTATGAGAAGCTGTCATCGAAGTTAGAGGAAGCTGAAGTGCAAGGATTGATAATGT
AATAGGATAATGAAACATATAAAACGGAATGAGGAATAATCGTAATATTAGTATGTAGAAATATAGATTCCA
TTTTGAGGATTCCTATATCCTCGAGGAGAACTTCTAGTATATTCTGTATACCTAATATTATAGCCTTTATCA
ACAATGGAATCCCAACAATTATCTAATTACCCACATATATCTCA
>ltr1_YBRWTy1-2
TGTTGGAATAAAAATCCACTATCGTCTATCAACTAATAGTTATATTATCAATATATTATCATATACGGTGTT
AAGATGATGACATAAGTTATGAGAAGCTGTCATCGAAGTTAGAGGAAGCTGAAGTGCAAGGATTGATAATGT
AATAGGATAATGAAACATATAAAACGGAATGAGGAATAATCGCAATATTAGTATGTAGAAATATAGATTCCA
TTTTGAGGATTCCTATATCCTCGAGGAGAACTTCTAGTATATTCTGTATACCTAATATTATAGCCTTTATCA
ACAATGGAATCCCAACAATTATCTAATTACCCACATATATCTCA
>ltr1_YHRCTy1-1
TGTTGGAATAAAAATCCACTATCGTCTATCAACTAATAGTTATATTATCAATATATTATCATATACGGTGTT
AAGATGATGACATAAGTTATGAGAAGCTGTCATCGAGGTTAGAGGAAGCTGAAGTGCAAGGATTGATAATGT
AATAGGATAATGAAACATATAAAACGGAATGAGGAATAATCGTAATATTAGTATGTAGAAATATAGATTCCA
TTTTGAGGATTCCTATATCCTCGAGGAGAACTTCTAGTATATTCTGTATATCTAATATTATAGCCTTTATCA
ACAATGGAATCCCAACAATTATCTAATTACCCACATATATCTCA
>30YMLWTy1-1
TGTTGGAATAAAAATCCACTATCGTCTATCAACTAATAGTTATATTATCAATATATTATCATATACGGTGTT
AAGATGATGACATAAGTTATGAGAAGCTGTCATCGAGGTTAGAGGAAGCTGAAGTGCAAGGATTGATAATGT
AATAGGATAATGAAACATATAAAACGGAATGAGGAATAATCGTAATATTAGTATGTAGAAATATAGATTCCA
TTTTGAGGATTCCTATATCCTCGAGGAGAACTTCTAGTATATTCTGTATACCTAATATTATAGCCTTTATCA
ACAATGGAATCCCAACAATTATCTAATTACCCAAATATATCTCA
>ltr1_YMRCTy1-4
TGTTGGAATAAAAATCCACTATCGTCTATCAACTAATAGTTATATTATCAATATATTATCATATACGGTGTT
AAGATGATGACATAAGTTATGAGAAGCTGTCATCGATGTTAGAGGAAGCTGAAACGCAAGGATTGATAATGT
AATAGGATCAATGAATATAAACATATAAAACGGAATGAGGAATAATCGTAATATTAGTATGTAGAAATATAG
ATTCCATTTTGAGGATTCCTATATCCTCGAGGAGAACTTCTAGTATATTCTGTATACCTAATATTATAGCCT
TTATCAACAATGGAATCCCAACAATTATCTAATTACCCACATATATCTCA
>ltr1_YPRWTy1-3
TGTTGGAATAAAAATCCACTATCGTCTATCAACTAATAGTTATATTATCAATATATTATCATATACGGTGTT
AAGATGATGACATAAGTTATGAGAAGCTGTCATCGATGTTAGAGGAAGCTGAAACGCAAGGATTGATAATGT
AATAGGATCAATGAATATAAACATATAAAACGGAATGAGGAATAATCGTAATATTAGTATGTAGAAATATAG
ATTCCATTTTGAGGATTCCTATATCCTCGAGGAGAACTTCTAGTATATTCTGTATACCTAATATTATAGCCT
TTATCAACAATGGAATCCCAACAATTATCTAATTACCCACATATATCTCA
>ltr1_YDRWTy1-4
TGTTGGAATAAAAATCCACTATCGTCTATCAACTAATAGTTATATTATCAATATATTATCATATACGGTGTT
AAGATGATGACATAAGTTATGAGAAGCTGTCATCGATGTTAGAGGAAGCTGAAACGCAAGGATTGATAATGT
AATAGGATCAATGAATATAAACATATAAAACGGAATGAGGAATAATCGTAATATTAGTATGTAGAAATATAG
ATTCCATTTTGAGGATTCCTATATCCTCGAGGAGAACTTCTAGTATATTCTGTATACCTAATATTATAGCCT
TTATCAACAATGGAATCCCAACAATTATCTAATTACCCACATATATCTCA
>ltr1_YLR035
TGTTGGAATAAAAATCCACTATCGTCTATCAACTAATAGTTATATTATCAATATATTATCATATACGGTGTT
AAGATGATGACATAAGTTATGAGAAGCTGTCATCGATGTTAGAGGAAGCTGAAACGCAAGGATTGATAATGT
AATAGGATCAATGAATATAAACATATAAAACGGAATGAGGAATAATCGTAATATTAGTATGTAGAAATATAG
ATTCCATTTTGAGGATTCCTATATCCTCGAGGAGAACTTCTAGTATATTCTGTATACCTAATATTATAGCCT
CTATCAACAATGGAATCCCAACAATTATCTAATTACCCACATATATCTCA
>ltr1_YoLWTy1-1
TGTTGGAATAAAAATCCACTATCGTCTATCAACTAATAGTTATATTATCAATATATTATCATATACGGTGTT
AAGATGATGACATAAGTTATGAGAAGCTGTCATCGATGTTAGAGGAAGCTGAAACGCAAGGATTGATAATGT
AATAGGATCAATGAATATAAACATATAAAACGGAATGAGGAATAATCGTAATATTAGTATGTAGAAATATAG
ATTCCATTTTGAGGATTCCTATATCCTCGAGGAGAACTTCTAGTATATTCTGTATACCTAATATTATAGCCT
TTATCAACAATGGAATCCCAACAATTATCTAATTACCCACAAATTTCTCA
>ltr1_YPRCTy1-4
TGTTGGAATAAAAATCCACTATCGTCTATCAACTAATAGTTATATTATCAATATATTATCATATACGGTGTT
AAGATGATGACATAAGTTATGAGAAGCTGTCATCGATGTTAGAGGAAGCTGAAACGCAAGGATTGATAATGT
AATAGGATCAATGAATATAAACATATAAAACGGAATGAGGAATAATCGTAATATTAGTATGTAGAAATATAG
ATTCCATTTTGAGGATTCCTATATCCTCGAGGAGAACTTCTAGTATATTCTGTATACCTAATATTATAGCCT
TTATCAACAATGGAATCCCAACAATTATCTAATTATTCACCCATTTCTCA
>ltr1_YGRWTy1-1
TGTTGGAATAAAAATCCACTATCGTCTATCAACTAATAGTTATATTATCAATATATTATCATATACGGTGTT
AAGATGATGACATAAGTTATGAGAAGCTGTCATCGAAGTTAGAGGAAGCTGAAACGCAAGGATTGATAATGT
AATAGGATCAATGAATATAAACATATAAAACGGAATGAGGAATAATCGTAATATTAGTATGTAGAAATATAG
ATTCCATTTTGAGGATTCCTATATCCTCGAGGAGAACTTCTAGTATATTCTGTATACCTAATATTATAGCCT
TTATCAACAATGGAATCCCAACAATTATCTCAACATTCACATATTTCTCA
>ltr1_YJRWTy1-1
TGTTGGAATAAAAATCCACTATCGTCTATCAACTAATAGTTATATTATCAATATATTATCATATACGGTGTT
AAGATGATGACATAAGTTATGAGAAGCTGTCATCGAAGTTAGAGGAAGCTGAAACGCAAGGATTGATAATGT
AATAGGATCAATGAATATAAACATATAAAACGGAATGAGGAATAATCGTAATATTAGTATGTAGAAATATAG
ATTCCATTTTGAGGATTCCTATATCCTCGAGGAGAACTTCTAGTATATTCTGTATACCTAATATTATAGCCT
TTATCAACAATGGAATCCCAACAATTATCTCAACATTCACATATTTCTCA
>ltr2_YGRCTy2-1
TGTTGGAATAAAAATCAACTATCATCTACTAACTAGTATTTACGTTACTAGTATATTATCATATACGGTGTT
AGAAGATGACGCAAATGATGAAAAATAGTCATCTAAATTAGTGGAAGCTGAAACGCAAGGATTGATAATGTA
ATAGGATCAATGAATATTAACATATAAAATGATGATAATAATATTTATAGAATTGTGTAGAATTGCAGATTC
CCTTTTATGGATTCCTAAATCCTCGAGGAGAACTTCTAGTATATCTACATACCTAATATTATCGCCTTATAA
AAAATGGAATCCCAACAATTACATCAAAATCCACATTCTCTTCA
>ltr2_YCLWTy2-1
TGTTGGAATAAAAATCAACTATCATCTACTAACTAGTATTTACGTTACTAGTATATTATCATATACGGTGTT
AGAAGATGACGCAAATGATGAGAAATAGTCATCTAAATTAGTGGAAGCTGAAACGCAAGGATTGATAATGTA
ATAGGATCAATGAATATTAACATATAAAATGATGATAATAATATTTATAGAATTGTGTAGAATTGCAGATTC
CCTTTTATGGATTCCTAAATCCTCGAGGAGAACTTCTAGTATATCTACATACCTAATATTATTGCCTTATAA
AAAATGGAATCCCAACAATTACATCAAAATCCACGTTCTCTTCA
>ltr2_YLRWTy2-1
TGTTGGAATAAAAATCAACTATCATCTACTAACTAGTATTTACGTTACTAGTATATTATCATATACGGTGTT
AGAAGATGACGCAAATGATGAGAAATAGTCATCTAAATTAGTGGAAGCTGAAACGCAAGGATTGATAATGTA
ATAGGATCAATGAATATTAACATATAAAATGATGATAATAATATTTATAGAATTGTGTAGAATTGCAGATTC
CCTTTTATGGATTCCTAAATCCTCGAGGAGAACTTCTAGTATATCTACATACCTAATATTATTGCCTTATTA
AAAATGGAATCCCAACAATTACATCAAAATCCACATTCTCTTCA
>ltr2_YGRWTy2-2
TGTTGGAATAAAAATCAACTATCATCTACTAACTAGTATTTACGTTACTAGTATATTATCATATACGGTGTT
AGAAGATGACGCAAATGATGAGAAATAGTCATCTAAATTAGTGGAAGCTGAAACGCAAGGATTGATAATGTA
ATAGGATCAATGAATATTAACATATAAAATGATGATAATAATATTTATAGAATTGTGTAGAATTGCAGATTC
CCTTTTATGGATTCCTAAATCCTCGAGGAGAACTTCTAGTATATCTACATACCTAATATTATTGCCTTATCA
AAAATGGAATCCCAACAATTACATCAAAATCCACATTCTCTACA
>ltr2_YFLWTy2-1
TGTTGGAATAAAAATCAACTATCATCTACTAACTAGTATTTACGTTACTAGTATATTATCATATACGGTGTT
AGAAGATGACGCAAATGATGAGAAATAGTCATCTAAATTAGTGGAAGCTGAAACGCAAGGATTGATAATGTA
ATAGGATCAATGAATATTAACATATAAAATGATGATAATAATATTTATAGAATTGTGTAGAATTGCAGATTC
CCTTTTATGGATTCCTAAATCCTCGAGGAGAACTTCTAGTATATCTACATACCTAATATTATTGCCTTATCA
AAAATGGAATCCCAACAATTACATCAAAATCCACATTCTCTACA
>ltr2_YLRCTy2-2
TGTTGGAATAAAAATCAACTATCATCTACTAACTAGTATTTACGTTACTAGTATATTATCATATACGGTGTT
AGAAGATGACGCAAATGATGAGAAATAGTCATCTAAATTAGTGGAAGCTGAAACGCAAGGATTGATAATGTA
ATAGGATCAATGAATATTAACATATAAAACGATGATAATAATATTTATAGAATTGTGTAGAATTGCAGATTC
CCTTTTATGGATTCCTAAATCCTTGAGGAGAACTTCTAGTATATCTACATACCTAATATTATAGCCTTAATC
ACAATGGAATCCCAACAATTACATCAAAATCCACATTCTCTACA
>ltr2_YDRWTy2-2
TGTTGGAATAAAAATCAACTATCATCTACTAACTAGTATTTACGTTACTAGTATATTATCATATACGGTGTT
AGAAGATGACGCAAATGATGAGAAATAGTCATCTAAATTAGTGGAAGCTGAAACGCAAGGATTGATAATGTA
ATAGGATCAATGAATATTAACATATAAAACGATGATAATAATATTTATAGAATTGTGTAGAATTGCAGATTC
CCTTTTATGGATTCCTAAATCCTTGAGGAGAACTTCTAGTATATCTACATACCTAATATTATAGCCTTAATC
ACAATGGAATCCCAACAATTACATCAAAATCCACATTCCCAACA
>ltr2_YORWTy2-2
TGTTGGAATAAAAATCAACTATCATCTACTAACTAGTATTTACGTTACTAGTATATTATCATATACGGTGTT
AGAAGATGACGCAAATGATGAGAAATAGTCATCTAAATTAGTGGAAGCTGAAACGCAAGGATTGATAATGTA
ATAGGATCAATGAATATTAACATATAAAACGATGATAATAATATTTATAGAATTGTGTAGAATTGCAGATTC
CCTTTTATGGATTCCTAAATCCTCGAGGAGAACTTCTAGTATATCTACATACCTAATATTATAGCCTTAATC
ACAATGGAATCCCAACAATTACATCAAAATCCACATTGTCCACA
>ltr2_YBLWTy2-1
TGTTGGAATAAAAATCAACTATCATCTACTAACTAGTATTTACGTTACTAGTATATTATCATATACGGTGTT
AGAAGATGACACAAATGATGAGAAATAGTCATCTAAATTAGTGGAAGCTGAAACGCAAGGATTGATAATGTA
ATAGGATCAATGAATATTAACATATAAAATGATGATAATAATATTTATAGAATTGTGTAGAATTGCAGATTC
CCTTTCATGGATTCCTAAATCCTTGAGGAGAACTTCTAGTATATCTACATACCTAATATTATAGCCTTAATC
ACAATGGAATCCCAACAATTACATCAAAATCCACATTCTCTACA
>ltr2_YDRWTy2-3
TGTTGGAATAAAAATCAACTATCATCTACTAACTAGTATTTACGTTACTAGTATATTATCATATACGGTGTT
AGAAGATGACGCAAATGATGAGAAATAGTCATCTAAATTAGTGGAAGCTGAAACGCAAGGATTGATAATGTA
ATAGGATCAATGAATATTAACATATAAAATGATGATAATAATATTTATAGAATTGTATAGAATTGCAGATTC
CCTTTTATGGATTCCTAAATCCTCGAGGAGAACTTCTAGTATATCTACATACCTAATATTATAGCCTTAATC
ACAATGGAATCCCAACAATTACATCAAAATCCACATTCTCTACA
>ltr2_YORCTy2-1
GTTGGAATAAAAATCAACTATCATCTACTAACTAGTATTTACGTTACTAGTATATTATCATATACGGTGTTA
GAAGATGACGCAAATGATGAGAAATAGTCATCTAAATTAGTGGAAGCTGAAACGCAAGGATTGATAATGTAA
TAGGATCAATGAATATTAACATATAAAATGATGATAATAATATTTATAGAATTGTGTAGAATTGCAGATTCC
CTTTCATGGATTCCTAAATCCTTGAGGAGAACTTCTAGTACATTCTACATACCTAATATTATTGCCTTATTA
AAAATGGAATCCCAACAATTATCTCAAAATTCACCCACTTTTCA
>ltr2_YDRCTy2-1
TGTTGGAATAAAAATCAACTATCATCTACTAACTAGTATTTACGTTACTAGTATATTATCATATACGGTGTT
AGAAGATGACGCAAATGATGAGAAATAGTCATCTAAATTAGTGGAAGCTGAAACGCAAGGATTGATAATGTA
ATAGGATCAATGAATATTAACATATAAAATGATGATAATAATATTTATAGAATTGTGTAGAATTGCAGATTC
CCTTTTATGGATTCCTAAATCCTGGAGGAGAACTTCTAGTATATCTACATACCTAATATTATTGCCTTATTA
AAAATGGAATCCCAACAATTATCTCAAAATTCACCCAATCTTCA
>query_tya-YJRWTy1-2
TGGTAGCGCCTGTGCTTCGGTTACTTCTAAGGAAGTCCACACAAATCAAGATCCGTTAGA
CGTTTCAGCTTCCAAAACAGAAGAATGTGAGAAGGCTTCCACTAAGGCTAACTCTCAACA
GACAACAACACCTGCTTCATCAGCTGTTCCAGAGAACCCCCATCATGCCTCTCCTCAAAC
TGCTCAGTCACATTCACCACAGAATGGGCCGTACCCACAGCAGTGCATGATGACCCAAAA
CCAAGCCAATCCATCTGGTTGGTCATTTTACGGACACCCATCTATGATTCCGTATACACC
TT
>query_tya-YORCTy2-1
TGGTAGCGCCTATGCTTCGGTTACTTCTAAGGAAGTCCCATCAAATCAAGATCCGTTAGC
CGTTTCAGCTTCCAATTTACCGGAATTTGATAGAGATTCCACTAAGGTTAATTCTCAACA
AGAGACAACACCTGGGACATCAGCTGTTCCAGAGAACCATCATCATGTCTCTCCTCAACC
TGCTTCAGTACCACCTCCACAGAATGGACAGTACCAACAGCACGGCATGATGACCCCAAA
CAAAGCTATGGCTTCTAACTGGGCACATTACCAACAACCATCTATGATGACGTGTTCACA
TT
>query_tya-YGRWTy3-1 
CCTGGTAGCGTTAAAGGTTA
CTAATTGTTCAAACGAACCATCGAAAAGCCGAACCTAGCTACACCACACCCCAGTATGAG
CTTTATGGATCAAATCCCAGGAGGAGGAAATTATCCAAAACTCCCAGTAGAATGCCTTCC
TAACTTCCCGATCCAACCATCTTTGACCTTCAGAGGTAGAAATGACTCGCATAAACTGAA
AAACTTTATCTCCGAAATAATGTTAAACATGTCTATGATATCTTGGCCGAATGATGCCAG
TCGTATTGTGTACTGCAGAAGACATTTATTAAACCCCGCTGCTCAGTGGGCTAATGACTT
>query_tya-YJLWTy4-1
TGGCGACCCCAGTGAGGGGTGAAACAAGAAATGTTATTGACGACAACATT
TCTGCGCGGATTCAATCGAAAGTCAAAACAAATGATACTGTCAGACAGAC
GCCATCATCATTAAGAAAAGTTTCTATTAAAGATGAACAGGTGAGACAAT
ATCAAAGAAACTTAAATAGGTTTAAAACCATACTAAATGGTTTAAAGGCA
GAAGAGGAAAAACTTTCTGAGGCTGATGATATTCAGATGCTAGCTGAAAA
ATTATTAAAACTCGGAGAAACCATTGACAAGGTTGAGAATAGGATTGTGG
ATCTAGTTGAAAAGATACAATTATTGGAAACAAACGAGAACAATAATATA
>query_tya-YCLWTy5-1
GGTTATGAGCCCTCAGAGCAATGCTTCTGAGAACATAATCAATCTATCTA
GCCCCAACAATTATAAACAGTGGCTGTACGGTATCGAGACCGCTGCTGAA
TATGCTAACGAATATATGAACGAATTCGTTCATACCGGAGATATCCAATC
AATGAAAAGGGATTACAATCTCAGCGCGAATGATGAAAGCTTTGTCAAAA
CCGTATTTAACAGTTTCCTGGTAAAGCTCTACAAGAAAACTATCGTGGGT
GAAGCTGCATGTGAAATGAACTGGATATGTGATGATTCGCTTGGAAGGG
>query_tyb-YMLWTy1-1
GAAATACACGCGATAAGTGAATCTGTCCCATTATTAAATAACCTCAGTCACCTTGTGCAA
GAACTTAACAAGAAACCAATTACTAAAGGATTACTAACCGACAGTAAATCTACAATCAGT
ATAATTATATCCAATAATGAAGAGAAATTTAGAAACAGATTTTTTGGTACTAAAGCAATG
AGACTAAGAGATGAAGTATCAGGAAATCATCTGCACGTATGCTATATCGAAACCAAAAAG
AATATTGCAGACGTAATGACCAAACCTCTTCCGATAAAAACATTCAAACTATTAACAAAC
AAATGGATTCATTAGATCTATTACATTATGGGTGGTA
>query_tyb-YDRCTy2-1
GAAATACACGCAGTCAGTGAAGCTATACCGCTATTGAATAACCTCAGTCACCTTGTGCAA
GAACTTAACAAGAAACCAATTATTAAAGGCTTACTTACTGATAGTAGATCAACGATCAGT
ATAATTAAGTCTACAAATGAAGAGAAATTTAGAAACAGATTTTTTGGCACAAAGGCAATG
AGACTTAGAGATGAAGTATCAGGTAATAATTTATACGTATACTACATCGAGACCAAGAAG
AACATTGCTGATGTGATGACAAAACCTCTTCCGATAAAAACATTTAAACTATTAACTAAC
AAATGGATTCATTAGATCTATTACATTATGGGTGGTA
>query_tyb-YGRWTy3-1 
ACGAACTAGATTTAAACTCTCACAAGAAAAAGCACAGAGTTATTAATGTACAATTCCTGA
AAAAGTTTGTATACCGTCCAGACGCGTACCCAAAGAATAAACCAATCAGCTCCACTGAAA
GAATTAAGAGAGCACACGAAGTTACTGCACTCATAGGAATAGATACTACACACAAAACTT
ACTTATGTCACATGCAAGATGTAGACCCAACACTTTCAGTAGAATACTCAGAAGCTGAAT
TTTGCCAAATTCCCGAAAGAACACGAAGATCAATATTAGCCAACTTTAGACAACTCTACG
AAACACAAGACAACCCTGAGAGAGAGGAAGA
>query_tyb-YJLWTy4-1
AAAGGAGCTAGGAGAAGGAGACAATAATGACATTGTCATGATCACTGACT
CAAAGCCAGCCATTCAAGGATTAAATCGCAGCTATCAACAACCAAAAGAG
AAATTCACTTGGATAAAAACTGAAATAATAAAAGAAAAAATTAAAGAGAA
GAGTATAAAACTGTTAAAAATTACCGGCAAAGGTAATATTGCTGATTTAC
TAACAAAACCAGTATCAGCATCTGATTTTAAAAGATTTATACAAGTATTA
AAAAATAAAATAACATCACAGGATATTTTGGCCTCAACAGACTATTGATA
ATTAATTAATGAAGTTCTAAACACACAATGAATATCTGTTGAAGTACAAT
AATATATCTTTAAGGGAGCA
>query_tyb-YCLWTy5-1
GCCAGCCACTTATCTCATCAACATCATATGTAGATAATAAACCTGCTATA
AAACTGTCTAAACATCCTGTATTTCACACGAGAGCAAAACACATTGCTTT
GAGATACCACAAGCTAAGAAATGCAGTGGCAGCAGGCATAATTACCATAG
AACATGTTATCACAAAGAAACAAGTTGCTGACATATTTACAAAAATCCTT
CCAGCTGAATCATTTAAAACACATAGGGCTGTCATGATAAGGGAACCAGA
AACTACAAAATAACCATACTCATGCGTATTCAGTTATGGGGGGA
