# Supplementary material for: Genome-wide analysis of intraspecific transposon diversity in yeast
Source: BMC Genomics. 2013 Jun 14;14:399. doi: 10.1186/1471-2164-14-399 (PMC4022208; doi:10.1186/1471-2164-14-399)
Supplement: Additional file 9 — TYA300 multiple alignments. [file 1471-2164-14-399-S9.txt]

CLUSTAL W (1.7) multiple sequence alignment


ABSV01000778_1_302_AWRI1631        TGGTAGCG-CCTATGCTTCGGTTACTTCTAA-GGAAGTCCC-ATCAAATCAAGATCCGTT
CM001081.1_761961_302_AWRI796      TGGTAGCG-CCTGTGCTTCGGTTACTTCTAA-AGAAGTCCA-AACAACTCAAGATCCGTT
CM001082.1_243964_302_AWRI796      TGGTAGCG-CCTGTGCTTCGGTTACTTCTAA-GGAAGTCCA-CACAAATCAAGATCCGTT
CM001090.1_275211_302_AWRI796      TGGTAGCG-CCTATGCTTCGGTTACTTCTAA-GGAAGTCCC-ATCAAATCAAGATCCGTT
GL873292.1_498_302_CBS7960         TGGTAGCG-CCTATGCTTCGGTTACTTCTAA-GGAAGTCCC-ATCAAATCAAGATCCGTT
GL873294.1_113029_302_CBS7960      TGGTAGCG-CCTGTGCTTCGGTTACTTCTAA-GGAAGTCCA-CACAAATCAAGATCCGTT
GL873344.1_419_302_CBS7960         TGGTAGCG-CCTGTGCTTCGGTTACTTCTAA-GGAAGTCCA-CACAAATCAAGATCCGTT
GL873380.1_49758_302_CBS7960       TGGTAGCG-CCTGTGCTTCGGTTACTTCTAA-GGAAGTCCA-CACAAATCAAGATCCGTT
GL873402.1_503_302_CBS7960         TGGTAGCG-CCTGTGCTTCGGTTACTTCTAA-GGAAGTCCA-CACAAATCAAGATCCGTT
GL873410.1_1128_302_CBS7960        TGGTAGCG-CCTATGCTTCGGTTACTTCTAA-GGAAGTCCC-ATCAAATCAAGATCCGTT
GL873416.1_35809_302_CBS7960       TGGTAGCG-CCTATGCTTCGGTTACTTCTAA-GGAAGTTTC-ATCAAATCAAGATCCGTT
GL873423.1_11574_302_CBS7960       TGGTAGCG-CCTATGCTTCGGTTACTTCTAA-GGAAGTTTC-ATCAAATCAAGATCCGTT
GL873463.1_624_302_CBS7960         TGGTAGCG-CCTGTGCTTCGGTTACTTCTAA-GGAAGTCCA-CACAAATCAAGATCCGTT
GL873486.1_1004_302_CBS7960        TGGTAGCG-CCTGTGCTTCGGTTACTTCTAA-GGAAGTCCA-CACGAATCAAGATCCGTT
GL876596.1_32251_301_CLIB215       TGGTAGCG-CCTATGCTTCGGTTACTTCTAA-GGAAGTCCC-ATCAAATCAAGATCCGTT
GL876616.1_63244_302_CLIB215       TGGTAGCG-CCTATGCTTCGGTTACTTCTAA-GGAAGTCCC-ATCAAATCAAGATCCGTT
GL876616.1_64128_302_CLIB215       TGGTAGCG-CCTATGCTTCGGTTACTTCTAA-GGAAGTCCC-ATCAAATCAAGATCCGTT
GL876649.1_37961_302_CLIB215       TGGTAGCG-CCTGTGCTTCGGTTACTTCTAA-AGAAGTCCA-AACAACTCAAGATCCGTT
GL876667.1_47457_302_CLIB215       TGGTAGCG-CCTATGCTTCGGTTACTTCTAA-GGAAGTCCC-ATCAAATCAAGATCCGTT
GL876674.1_53142_302_CLIB215       TGGTAGCG-CCTATGCTTCGGTTACTTCTAA-GGAAGTCCC-ATCAAATCAAGATCCGTT
GL876698.1_34100_302_CLIB215       TGGTAGCG-CCTATGCTTCGGTTACTTCTAA-GGAAGTCCC-ATCAAATCAAGATCCGTT
GL876728.1_1175_302_CLIB215        TGGTAGCG-CCTATGCTTCGGTTACTTCTAA-GGAAGTCCC-ATCAAATCAAGATCCGTT
GL876746.1_3075_302_CLIB215        TGGTAGCG-CCTATGCTTCGGTTACTTCTAA-GGAAGTCCC-ATCAAATCAAGATCCGTT
GL876750.1_791_302_CLIB215         TGGTAGCG-CCTATGCTTCGGTTACTTCTAA-GGAAGTCCC-ATCAAATCAAGATCCGTT
GL876793.1_17799_301_CLIB215       TGGTAGCG-CCTATGCTTCGGTTACTTCTAA-GGAAGTCCC-ATCAAATCAAGATCCGTT
GL876817.1_363_302_CLIB215         TGGTAGCG-CCTATGCTTCGGTTACTTCTAA-GGAAGTCCC-ATCAAATCAAGATCCGTT
GL875100.1_22158_302_CLIB324       TGGTAGCG-CCTGTGCTTCGGTTACTTCTAA-AGAAGTCCA-AACAACTCAAGATCCGTT
GL875126.1_28586_302_CLIB324       TGGTAGCG-CCTGTGCTTCGGTTACTTCTAA-GGAAGTCCA-CACAAATCAAGATCCGTT
GL875129.1_32563_302_CLIB324       TGGTAGCG-CCTATGCTTCGGTTACTTCTAA-GGAAGTCCC-ATCAAATCAAGATCCGTT
GL875132.1_36232_302_CLIB324       TGGTAGCG-CCTGTGCTTCGGTTACTTCTAA-GGAAGTCCA-CACAAATCAAGATCCGTT
GL875284.1_20476_302_CLIB324       TGGTAGCG-CCTATGCTTCGGTTACTTCTAA-GGAAGTCCC-ATCAAATCAAGATCCGTT
contig12624_501_302_CLIB382        TGGTAGCG-CCTGTGCTTCGGTTACTTCTAA-AGAAGTCCA-AACAACTCAAGATCCGTT
contig12674_203_302_CLIB382        TGGTAGCG-CCTATGCTTCGGTTACTTCTAA-GGAAGTCCC-ATCAAATCAAGATCCGTT
contig12715_498_301_CLIB382        TGGTAGCG-CCTGTGCTTCGGTTACTTCTAA-GGAAGTCCA-CACAAATCAAGATCCGTT
FN393062_115034_302_EC1118         TGGTAGCG-CCTATGCTTCGGTTACTTCTAA-GGAAGTCCC-ATCAAATCAAGATCCGTT
FN393063_852018_302_EC1118         TGGTAGCG-CCTATGCTTCGGTTACTTCTAA-GGAAGTCCC-ATCAAATCAAGATCCGTT
FN393067_419530_302_EC1118         TGGTAGCG-CCTGTGCTTCGGTTACTTCTAA-GGAAGTCCA-CACAAATCAAGATCCGTT
FN393071_263714_302_EC1118         TGGTAGCG-CCTATGCTTCGGTTACTTCTAA-GGAAGTCCC-ATCAAATCAAGATCCGTT
FN393078_449579_302_EC1118         TGGTAGCG-CCTGTGCTTCGGTTACTTCTAA-GGAAGTCCA-CACAAATCAAGATCCGTT
FN394217_745200_302_EC1118         TGGTAGCG-CCGCTGCTTCGGTTACTTCTAA-GGAAGTCCC-ATCAAATCAAGATCCGTT
GL876003.1_7853_302_FL100          TGGTAGCG-ACTGTGCTTCGGTTAGTTCTAG-AGAAGTCCA-AACAAATCAAGATACATT
GL876008.1_18660_302_FL100         TGGTAGCG-CCTGTGCTTCGGTTACTTCTAA-GGAAGTCCA-CACAAATCAAGATCCGTT
GL876029.1_19673_302_FL100         TGGTAGCG-CCTGTGCTTCGGTTACTTCTAA-AGAAGTCCA-AAGAACTCAAGATCCGTT
GL876067.1_31476_302_FL100         TGGTAGCG-CCTGTGCTTCGGTTACTTCTAA-GGAAGTCCA-CACGAATCAAGATCCGTT
GL876069.1_1039_302_FL100          TGGTAGCG-CCTATGCTTCGGTTACTTCTAA-GGAAGTCCC-ATCAAATCAAGATCCGTT
GL876156.1_23015_302_FL100         TGGTAGCG-CCTATGCTTCGGTTACTTCTAA-GGAAGTCCC-ATCAAATCAAGATCCGTT
GL876173.1_329_302_FL100           TGGTAGCG-CCTATGCTTCGGTTACTTCTAA-GGAAGTCCC-ATCAAATCAAGATCCGTT
GL876220.1_11156_302_FL100         TGGTAGCG-CCTATGCTTCGGTTACTTCTAA-GGAAGTCCC-ATCAAATCAAGATCCGTT
GL876243.1_17309_302_FL100         TGGTAGCG-CCTGTGCTTCGGTTACTTCTAA-AGAAGTCCA-AACAACTCAAGATCCGTT
GL876356.1_11207_301_FL100         TGGTAGCG-CCTATGCTTCGGTTACTTCTAA-GGAAGTCCC-ATCAAATCAAGATCCGTT
GL876403.1_3976_302_FL100          TGGTAGCG-CCTATGCTTCGGTTACTTCTAA-GGAAGTCCC-ATCAAATCAAGATCCGTT
GL876484.1_1277_302_FL100          TGGTAGCG-CCTATGCTTCGGTTACTTCTAA-GGAAGTCCC-ATCAAATCAAGATCCGTT
CM001113.1_766732_302_FOSTERSB     TGGTAGCG-CCTGTGCTTCGGTTACTTCTAA-AGAAGTCCA-AACAACTCAAGATCCGTT
CM001113.1_934558_302_FOSTERSB     TGGTAGCG-ACTGTGCTTCGGTTAGTTCTAG-AGAAGTCCA-AACAAATCAAGATACATT
CM001123.1_536363_302_FOSTERSB     TGGTAGCG-CCTGTGCTTCGGTTACTTCTAA-GGAAGTCCA-CACAAATCAAGATCCGTT
AEEZ01000070_25537_302_FOSTERSO    TGGTAGCG-CCTATGCTTCGGTTACTTCTAA-GGAAGTCCC-ATCAAATCAAGATCCGTT
AEEZ01000077_143582_302_FOSTERSO   TGGTAGCG-CCTATGCTTCGGTTACTTCTAA-GGAAGTCCC-ATCAAATCAAGATCCGTT
AEEZ01000102_5932_302_FOSTERSO     TGGTAGCG-CCTGTGCTTCGGTTACTTCTAA-GGAAGTCCA-CACAAATCAAGATCCGTT
AEEZ01000103_6389_301_FOSTERSO     TGGTAGCG-CCTATGCTTCGGTTACTTCTAA-GGAAGTCCC-ATCAAATCAAGATCCGTT
AEEZ01000104_650_302_FOSTERSO      TGGTAGCG-CCTATGCTTCGGTTACTTCTAA-GGAAGTCCC-ATCAAATCAAGATCCGTT
AEEZ01000125_481_302_FOSTERSO      TGGTAGCG-CCTATGCTTCGGTTACTTCTAA-GGAAGTCCC-ATCAAATCAAGATCCGTT
AEEZ01000127_1084_302_FOSTERSO     TGGTAGCG-CCTATGCTTCGGTTACTTCTAA-GGAAGTCCC-ATCAAATCAAGATCCGTT
AEEZ01000128_460_302_FOSTERSO      TGGTAGCG-CCTATGCTTCGGTTACTTCTAA-GGAAGTCCC-ATCAAATCAAGATCCGTT
AEEZ01000133_968_302_FOSTERSO      TGGTAGCG-CCTATGCTTCGGTTACTTCTAA-GGAAGTCCC-ATCAAATCAAGATCCGTT
contig01585_322_302_I14            TGGTAGCG-ACTGTGCTTCGGTTAGTTCTAG-AGAAGTCCA-AACAAATCAAGATACGTT
contig01713_222_302_I14            TGGTAGCG-CCTATGCTTCGGTTACTTCTAA-GGAAGTTTC-ATCAAATCAAGATCCGTT
ACFL01000235_1_301_JA291           -GGTAGCG-CCTATGCTTCGGTTACTTCTAA-GGAAGTCCC-ATCAAATCAAGATCCGTT
ACFL01000374_3_302_JA291           TGGTAGCG-CCTGTGCTTCGGTTACTTTTAA-AGAAGTCCA-AACAACTCAAGATCCGTT
ADVV01000018_17596_302_LALVINQA23  TGGTAGCG-CCTATGCTTCGGTTACTTCTAA-GGAAGTCCC-ATCAAATCAAGATCCGTT
ADVV01000098_5881_302_LALVINQA23   TGGTAGCG-CCTATGCTTCGGTTACTTCTAA-GGAAGTCCC-ATCAAATCAAGATCCGTT
ADVV01000106_638_303_LALVINQA23    TGGTAGCG-CCTGTGCTTCGGTTACTTCTAA-GGAAGTCCA-CACAAATCAAGATCCGTT
ADVV01000114_509_302_LALVINQA23    TGGTAGCG-CCTGTGCTTCGGTTACTTCTAA-GGAAGTCCA-CACAAATCAAGATCCGTT
Contig13.7_1_302_M22               TGGTAGCG-CCTGTGCTTCGGTTACTTCTAA-AGAAGTCCA-AACAACTCAAGATCCGTT
Contig1730.1_346_302_M22           TGGTAGCG-CCTATGCTTCGGTTACTTCTAA-GGAAGTCCC-ATCAAATCAAGATCCGTT
contig02559_1020_303_NC02          TGGTAGCG-CCTGTGCTTCGGTTACTTCTAA-AGAAGTCCA-AACAACTCAAGATCCGTT
AAEG01000022_299433_302_RM11       TGGTAGCG-CCTATGCTTCGGTTACTTCTAA-GGAAGTCCC-ATCAAATCAAGATCCGTT
AAEG01000033_545801_302_RM11       TGGTAGCG-CCTATGCTTCGGTTACTTCTAA-GGAAGTCCC-ATCAAATCAAGATCCGTT
AAEG01000044_96401_302_RM11        TGGTAGCG-CCTATGCTTCGGTTACTTCTAA-GGAAGTCCC-ATCAAATCAAGATCCGTT
AAEG01000048_5541_303_RM11         TGGTAGCG-CCTATGCTTCGGTTACTTCTAA-GGAAGTCCC-ATCAAATCAAGATCCGTT
AAEG01000070_37611_301_RM11        -GGTAGCG-CCTATGCTTCGGTTACTTCTAA-GGAAGTCCC-ATCAAATCAAGATCCGTT
AAEG01000073_434361_302_RM11       TGGTAGCG-CCTATGCTTCGGTTACTTCTAA-GGAAGTCCC-ATCAAATCAAGATCCGTT
AAEG01000073_517874_305_RM11       TGGTAGCG-CCTATGCTTCGGTTACTTCTAA-GGAAGTCCC-ATCAAATCAAGATCCGTT
AAEG01000074_15_302_RM11           TGGTAGCG-CCTATGCTTCGGTTACTTCTAA-GGAAGTCCC-ATCAAATCAAGATCCGTT
AAEG01000082_54152_302_RM11        TGGTAGCG-CCTATGCTTCGGTTACTTCTAA-GGAAGTCCC-ATCAAATCAAGATCCGTT
AAEG01000092_163427_302_RM11       TGGTAGCG-CCTATGCTTCGGTTACTTCTAA-GGAAGTCCC-ATCAAATCAAGATCCGTT
AAEG01000092_329898_302_RM11       TGGTAGCG-CCTGTGCTTCGGTTACTTCTAA-AGAAGTCCA-AACAACTCAAGATCCGTT
AAEG01000105_141369_302_RM11       TGGTAGCG-CCTATGCTTCGGTTACTTCTAA-GGAAGTCCC-ATCAAATCAAGATCCGTT
chrom01_165825_302_S288C           TGGTAGCG-CCTGTGCTTCGGTTACTTCTAA-GGAAGTCCA-CACAAATCAAGATCCGTT
chrom02_221371_302_S288C           TGGTAGCG-CCTGTGCTTCGGTTACTTCTAA-AGAAGTCCA-AACAACTCAAGATCCGTT
chrom02_259910_302_S288C           TGGTAGCG-CCTGTGCTTCGGTTACTTCTAA-GGAAGTCCA-CACAAATCAAGATCCGTT
chrom02_29976_302_S288C            TGGTAGCG-CCTATGCTTCGGTTACTTCTAA-GGAAGTCTC-ATCAAATCAAGATCCGTT
chrom03_85143_302_S288C            TGGTAGCG-CCTATGCTTCGGTTACTTCTAA-GGAAGTCCC-ATCAAATCAAGATCCGTT
chrom04_1096105_302_S288C          TGGTAGCG-CCTGTGCTTCGGTTACTTCTAA-GGAAGTCCA-CACAAATCAAGATCCGTT
chrom04_1207038_302_S288C          TGGTAGCG-CCTGTGCTTCGGTTACTTCTAA-GGAAGTCCA-CACAAATCAAGATCCGTT
chrom04_519315_302_S288C           TGGTAGCG-CCTATGCTTCGGTTACTTCTAA-GGAAGTCCC-ATCAAATCAAGATCCGTT
chrom04_651085_302_S288C           TGGTAGCG-CCTGTGCTTCGGTTACTTCTAA-GGAAGTCCA-CACAAATCAAGATCCGTT
chrom04_803236_302_S288C           TGGTAGCG-CCTGTGCTTCGGTTACTTCTAA-AGAAGTCCA-AACAACTCAAGATCCGTT
chrom04_872153_302_S288C           TGGTAGCG-CCTATGCTTCGGTTACTTCTAA-GGAAGTCCC-ATCAAATCAAGATCCGTT
chrom04_883886_302_S288C           TGGTAGCG-CCTGTGCTTCGGTTACTTCTAA-GGAAGTCCA-CACAAATCAAGATCCGTT
chrom04_981503_302_S288C           TGGTAGCG-CCGCTGCTTCGGTTACTTCTAA-GGAAGTCCC-ATCAAATCAAGATCCGTT
chrom04_992308_302_S288C           TGGTAGCG-CCTGTGCTTCGGTTACTTCTAA-GGAAGTCCA-CACAAATCAAGATCCGTT
chrom05_448983_302_S288C           TGGTAGCG-CCTGTGCTTCGGTTACTTCTAA-GGAAGTCCA-CACAAATCAAGATCCGTT
chrom05_498083_302_S288C           TGGTAGCG-CCTGTGCTTCGGTTACTTCTAA-GGAAGTCCA-CACAAATCAAGATCCGTT
chrom06_138245_302_S288C           TGGTAGCG-CCTATGCTTCGGTTACTTCTAA-GGAAGTCCC-ATCAAATCAAGATCCGTT
chrom07_536098_302_S288C           TGGTAGCG-CCTGTGCTTCGGTTACTTCTAA-GGAAGTCCA-CACAAATCAAGATCCGTT
chrom07_567426_302_S288C           TGGTAGCG-CCTGTGCTTCGGTTACTTCTAA-GGAAGTCCA-CACAAATCAAGATCCGTT
chrom07_574368_302_S288C           TGGTAGCG-CCTATGCTTCGGTTACTTCTAA-GGAAGTCCC-ATAAAATCAAGATCCGTT
chrom07_811779_302_S288C           TGGTAGCG-CCTATGCTTCGGTTACTTCTAA-GGAAGTCCC-ATCAAATCAAGATCCGTT
chrom07_822974_302_S288C           TGGTAGCG-CCTGTGCTTCGGTTACTTCTAA-GGAAGTCCA-CACAAATCAAGATCCGTT
chrom08_549305_302_S288C           TGGTAGCG-CCTGTGCTTCGGTTACTTCTAA-GGAAGTCCA-CACAAATCAAGATCCGTT
chrom10_472801_302_S288C           TGGTAGCG-CCTGTGCTTCGGTTACTTCTAA-GGAAGTCCA-CACAAATCAAGATCCGTT
chrom10_478385_302_S288C           TGGTAGCG-CCTGTGCTTCGGTTACTTCTAA-GGAAGTCCA-CACAAATCAAGATCCGTT
chrom12_220667_302_S288C           TGGTAGCG-CCTGTGCTTCGGTTACTTCTAA-GGAAGTCCA-CACAAATCAAGATCCGTT
chrom12_481560_302_S288C           TGGTAGCG-CCTGTGCTTCGGTTACTTCTAA-GGAAGTCCA-CACAAATCAAGATCCGTT
chrom12_593479_302_S288C           TGGTAGCG-CCTGTGCTTCGGTTACTTCTAA-GGAAGTCCA-CACAAATCAAGATCCGTT
chrom12_651158_302_S288C           TGGTAGCG-CCTGTGCTTCGGTTACTTCTAA-GGAAGTCCA-CACAAATCAAGATCCGTT
chrom12_941524_302_S288C           TGGTAGCG-CCTATGCTTCGGTTACTTCTAA-GGAAGTCCC-ATCAAATCAAGATCCGTT
chrom12_981368_302_S288C           TGGTAGCG-CCTATGCTTCGGTTACTTCTAA-GGAAGTCCC-ATCAAATCAAGATCCGTT
chrom13_184502_302_S288C           TGGTAGCG-CCTGTGCTTCGGTTACTTCTAA-GGAAGTCCA-CACAAATCAAGATCCGTT
chrom13_196669_302_S288C           TGGTAGCG-CCTGTGCTTCGGTTACTTCTAA-GGAAGTCCA-CACAAATCAAGATCCGTT
chrom13_362586_302_S288C           TGGTAGCG-CCTGTGCTTCGGTTACTTCTAA-AGAAGTCCA-AACAACTCAAGATCCGTT
chrom13_378284_302_S288C           TGGTAGCG-CCTGTGCTTCGGTTACTTCTAA-GGAAGTCCA-CACAAATCAAGATCCGTT
chrom14_102191_302_S288C           TGGTAGCG-CCTGTGCTTCGGTTACTTCTAA-GGAAGTCCA-CACAAATCAAGATCCGTT
chrom14_519497_302_S288C           TGGTAGCG-CCTGTGCTTCGGTTACTTCTAA-GGAAGTCCA-CACAAATCAAGATCCGTT
chrom14_567659_302_S288C           TGGTAGCG-CCTATGCTTCGGTTACTTCTAA-GGAAGTCCC-ATCAAATCAAGATCCGTT
chrom15_118041_302_S288C           TGGTAGCG-CCTGTGCTTCGGTTACTTCTAA-GGAAGTCCA-CACAAATCAAGATCCGTT
chrom15_595153_302_S288C           TGGTAGCG-CCTGTGCTTCGGTTACTTCTAA-GGAAGTCCA-CACAAATCAAGATCCGTT
chrom15_709691_302_S288C           TGGTAGCG-CCTATGCTTCGGTTACTTCTAA-GGAAGTCCC-ATCAAATCAAGATCCGTT
chrom15_970619_302_S288C           TGGTAGCG-CCTATGCTTCGGTTACTTCTAA-GGAAGTCCC-ATCAAATCAAGATCCGTT
chrom16_56789_302_S288C            TGGTAGCG-CCTGTGCTTCGGTTACTTCTAA-GGAAGTCCA-CACAAATCAAGATCCGTT
chrom16_810228_302_S288C           TGGTAGCG-CCTGTGCTTCGGTTACTTCTAA-GGAAGTCCA-CACAAATCAAGATCCGTT
chrom16_844750_302_S288C           TGGTAGCG-CCTGTGCTTCGGTTACTTCTAA-GGAAGTCCA-CACAAATCAAGATCCGTT
chrom16_856216_302_S288C           TGGTAGCG-CCTGTGCTTCGGTTACTTCTAA-GGAAGTCCA-CACAAATCAAGATCCGTT
CM000921.1_164282_302_SIGMA1278    TGGTAGCG-CCTGTGCTTCGGTTACTTCTAA-GGAAGTCCA-CACAAATCAAGATCCGTT
CM000922.1_622355_302_SIGMA1278    TGGTAGCG-CCTGTGCTTCGGTTACTTCTAA-GGAAGTCCA-CACAAATCAAGATCCGTT
CM000922.1_628564_302_SIGMA1278    TGGTAGCG-CCTGTGCTTCGGTTACTTCTAA-GGAAGTCCA-CACAAATCAAGATCCGTT
CM000923.1_146180_302_SIGMA1278    TGGTAGCG-CCTGTGCTTCGGTTACTTCTAA-GGAAGTCCA-CACAAATCAAGATCCGTT
CM000923.1_149742_302_SIGMA1278    TGGTAGCG-CCTGTGCTTCGGTTACTTCTAA-GGAAGTCCA-CACAAATCAAGATCCGTT
CM000923.1_85796_302_SIGMA1278     TGGTAGCG-CCTGTGCTTCGGTTACTTCTAA-GGAAGTCCA-CACAAATCAAGATCCGTT
CM000924.1_424796_302_SIGMA1278    TGGTAGCG-CCTGTGCTTCGGTTACTTCTAA-GGAAGTCCA-CACAAATCAAGATCCGTT
CM000924.1_648311_302_SIGMA1278    TGGTAGCG-CCTGTGCTTCGGTTACTTCTAA-GGAAGTCCA-CACAAATCAAGATCCGTT
CM000924.1_784397_302_SIGMA1278    TGGTAGCG-CCTGTGCTTCGGTTACTTCTAA-AGAAGTCCA-AACAACTCAAGATCCGTT
CM000924.1_950407_302_SIGMA1278    TGGTAGCG-CCTATGCTTCGGTTACTTCTAA-GGAAGTCCC-ATCAAATCAAGATCCGTT
CM000924.1_958860_302_SIGMA1278    TGGTAGCG-CCTGTGCTTCGGTTACTTCTAA-GGAAGTCCA-CACAAATCAAGATCCGTT
CM000924.1_964444_302_SIGMA1278    TGGTAGCG-CCTGTGCTTCGGTTACTTCTAA-GGAAGTCCA-CACAAATCAAGATCCGTT
CM000925.1_119975_302_SIGMA1278    TGGTAGCG-CCTGTGCTTCGGTTACTTCTAA-GGAAGTCCA-CACAAATCAAGATCCGTT
CM000925.1_133204_302_SIGMA1278    TGGTAGCG-CCTATGCTTCGGTTACTTCTAA-GGAAGTCCC-ATCAAATCAAGATCCGTT
CM000925.1_513091_302_SIGMA1278    TGGTAGCG-CCTGTGCTTCGGTTACTTCTAA-GGAAGTCCA-CACAAATCAAGATCCGTT
CM000927.1_403813_303_SIGMA1278    TGGTAGCG-CCTATGCTTCGGTTACTTCTAA-GAAAGTCCC-ATCAAATCAAGATCCGTT
CM000927.1_693350_305_SIGMA1278    TGGTAGCGGCCTGTGCTTCGGTTACTTCTAAAGGAAGTCCA-CACAAATCAAGATCCGTT
CM000927.1_762045_302_SIGMA1278    TGGTAGCG-CCTATGCTTCGGTTACTTCTAA-GGAAGTCCC-ATCAAATCAAGATCCGTT
CM000927.1_860553_306_SIGMA1278    TGGTAGCG-CCTATGCTTCGGTTACTTCTAA-GGAAGTCCCCATCAAATCAAGATCCGTT
CM000928.1_121621_302_SIGMA1278    TGGTAGCG-CCGCTGCTTCGGTTACTTCTAA-GGAAGTCCC-ATCAAATCAAGATCCGTT
CM000928.1_137978_302_SIGMA1278    TGGTAGCG-CCTGTGCTTCGGTTACTTCTAA-GGAAGTCCA-CACAAATCAAGATCCGTT
CM000928.1_558878_302_SIGMA1278    TGGTAGCG-CCTGTGCTTCGGTTACTTCTAA-GGAAGTCCA-CACAAATCAAGATCCGTT
CM000929.1_307920_302_SIGMA1278    TGGTAGCG-CCTGTGCTTCGGTTACTTCTAA-GGAAGTCCA-CACAAATCAAGATCCGTT
CM000930.1_118182_302_SIGMA1278    TGGTAGCG-CCTGTGCTTCGGTTACTTCTAA-GGAAGTCCA-CACAAATCAAGATCCGTT
CM000930.1_474647_302_SIGMA1278    TGGTAGCG-CCTGTGCTTCGGTTACTTCTAA-GGAAGTCCA-CACAAATCAAGATCCGTT
CM000930.1_542479_302_SIGMA1278    TGGTAGCG-CCTGTGCTTCGGTTACTTCTAA-GGAAGTCCA-CACAAATCAAGATCCGTT
CM000931.1_219597_302_SIGMA1278    TGGTAGCG-CCTGTGCTTCGGTTACTTCTAA-GGAAGTCCA-CACAAATCAAGATCCGTT
CM000931.1_519849_302_SIGMA1278    TGGTAGCG-CCTGTGCTTCGGTTACTTCTAA-GGAAGTCCA-CACAAATCAAGATCCGTT
CM000932.1_163884_302_SIGMA1278    TGGTAGCG-CCTATGCTTCGGTTACTTCTAA-GGAAGTCCC-ATCAAATCAAGATCCGTT
CM000932.1_216211_302_SIGMA1278    TGGTAGCG-CCTGTGCTTCGGTTACTTCTAA-GGAAGTCCA-CACAAATCAAGATCCGTT
CM000932.1_361648_302_SIGMA1278    TGGTAGCG-CCTATGCTTCGGTTACTTCTAA-GGAAGTCCC-ATCAAATCAAGATCCGTT
CM000932.1_372439_302_SIGMA1278    TGGTAGCG-CCTGTGCTTCGGTTACTTCTAA-GGAAGTCCA-CACAAATCAAGATCCGTT
CM000932.1_504619_302_SIGMA1278    TGGTAGCG-CCTGTGCTTCGGTTACTTCTAA-GGAAGTCCA-CACAAATCAAGATCCGTT
CM000932.1_510206_302_SIGMA1278    TGGTAGCG-CCTGTGCTTCGGTTACTTCTAA-GGAAGTCCA-CACAAATCAAGATCCGTT
CM000932.1_820337_302_SIGMA1278    TGGTAGCG-CCTATGCTTCGGTTACTTCTAA-GGAAGTCCC-ATCAAATCAAGATCCGTT
CM000933.1_189294_302_SIGMA1278    TGGTAGCG-CCTGTGCTTCGGTTACTTCTAA-GGAAGTCCA-CACAAATCAAGATCCGTT
CM000933.1_376880_302_SIGMA1278    TGGTAGCG-CCTGTGCTTCGGTTACTTCTAA-GGAAGTCCA-CACAAATCAAGATCCGTT
CM000933.1_467797_302_SIGMA1278    TGGTAGCG-CCTATGCTTCGGTTACTTCTAA-GGAAGTCCC-ATCAAATCAAGATCCGTT
CM000934.1_514652_302_SIGMA1278    TGGTAGCG-CCTGTGCTTCGGTTACTTCTAA-GGAAGTCCA-CACAAATCAAGATCCGTT
CM000934.1_562469_303_SIGMA1278    TGGGAGCG-CCTATGCTTCGGTTACTTCTAA-GGAAGTCCC-ATCAAATCAAGATCCGTT
CM000934.1_721511_302_SIGMA1278    TGGTAGCG-CCTGTGCTTCGGTTACTTCTAA-GGAAGTCCA-CACAAATCAAGATCCGTT
CM000934.1_92147_302_SIGMA1278     TGGTAGCG-CCTATGCTTCGGTTACTTCTAA-GGAAGTCCC-ATCAAATCAAGATCCGTT
CM000935.1_116652_302_SIGMA1278    TGGTAGCG-CCTGTGCTTCGGTTACTTCTAA-GGAAGTCCA-CACAAATCAAGATCCGTT
CM000935.1_849682_302_SIGMA1278    TGGTAGCG-CCTGTGCTTCGGTTACTTCTAA-GGAAGTCCA-CACAAATCAAGATCCGTT
CM000936.1_807830_302_SIGMA1278    TGGTAGCG-CCTGTGCTTCGGTTACTTCTAA-GGAAGTCCA-CACAAATCAAGATCCGTT
chr01_173054_302_SK1               TGGTAGCG-CCTGTGCTTCGGTTACTTCTAA-GGAAGTCCA-CACAAATCAAGATCCGTT
chr01_194093_302_SK1               TGGTAGCG-CCTATGCTTCGGTTACTTCTAA-GGAAGTCCC-ATCAAATCAAGATCCGTT
chr04_819487_302_SK1               TGGTAGCG-ACTGTGCTTCGATTAGTTCTAG-AGAAGTCCA-AACAAATCAAGATACGTT
chr05_122773_302_SK1               TGGTAGCG-CCTGTGCTTCGGTTACTTCTAA-GGAAGTCCA-CACAAATCAAGATCCGTT
chr07_452002_302_SK1               TGGTAGCG-CCTGTGCTTCGGTTACTTCTAA-GGAAGTCCA-CACAAATCAAGATCCGTT
chr07_576239_302_SK1               TGGTAGCG-CCTGTGCTTCGGTTACTTCTAA-GGAAGTCCA-CACAAATCAAGATCCGTT
chr07_78293_302_SK1                TGGTAGCG-CCTATGCTTCGGTTACTTCTAA-GGAAGTCCC-ATCAAATCAAGATCCGTT
chr10_211279_302_SK1               TGGTAGCG-CCTGTGCTTCGGTTACTTCTAA-GGAAGTCCA-CACAAATCAAGATCCGTT
chr10_487556_302_SK1               TGGTAGCG-CCTGTGCTTCGGTTACTTCTAA-AGAAGTCCA-AACAACTCAAGATCCGTT
chr12_480371_302_SK1               TGGTAGCG-CCTGTGCTTCGGTTACTTCTAA-GGAAGTCCA-CACAAATCAAGATCCGTT
chr16_856527_302_SK1               TGGTAGCG-CCTGTGCTTCGGTTACTTCTAA-GGAAGTCCA-CACAAATCAAGATCCGTT
GL890460.1_947093_302_T7           TGGTAGCG-ACTGTGCTTCGGTTAGTTCTAG-AGAAGTCCA-AACAAATCAAGATACGTT
GL890490.1_5979_302_T7             TGGTAGCG-CCTGTGCTTCGGTTACTTCTAA-AGAAGTCCA-AACAACTCAAGATCCGTT
GL889429.1_3612_302_T73            TGGTAGCG-CCTGTGCTTCGGTTACTTCTAA-GGAAGTCCA-CACAAATCAAGATCCGTT
GL889489.1_1377_302_T73            TGGTAGCG-CCTGTGCTTCGGTTACTTCTAA-GGAAGTCCA-CACAAATCAAGATCCGTT
ADXC01000004_293_302_VIN13         TGGTAGCG-CCTATGCTTCGGTTACTTCTAA-GGAAGTCCC-ATCAAATCAAGATCCGTT
ADXC01000021_45919_302_VIN13       TGGTAGCG-CCTGTGCTTCGGTTACTTCTAA-AGAAGTCCA-AACAACTCAAGATCCGTT
ADXC01000081_388_303_VIN13         TGGTAGCG-CCTATGCTTCGGTTACTTCTAA-GGAAGTCCC-ATCAAATCAAGATCCGTT
ADXC01000082_1038_302_VIN13        TGGTAGCG-CCTGTGCTTCGGTTACTTCTAA-GGAAGTCCA-CACAAATCAAGATCCGTT
Contig31.1_514_302_WE372           TGGTAGCG-CCTGTGCTTCGGTTACTTCTAA-GGAAGTCCA-CACAAATCAAGATCCGTT
Contig502.1_229_302_WE372          TGGTAGCG-CCTATGCTTCGGTTACTTCTAA-GGAAGTCCC-ATCAAATCAAGATCCGTT
GL872459_1866_302_Y10              TGGTAGCG-CCTGTGCTTCGGTTACTTCTAA-GGAAGTCCA-CACGAATCAAGATCCGTT
GL872463_593_302_Y10               TGGTAGCG-CCTGTGCTTCGGTTACTTCTAA-GGAAGTCCA-CACAAATCAAGATCCGTT
GL872551_1314_302_Y10              TGGTAGCG-CCTGTGCTTCGGTTACTTCTAA-GGAAGTCCA-CACAAATCAAGATCCGTT
GL872606_14696_302_Y10             TGGTAGCG-CCTATGCTTCGGTTACTTCTAA-GGAAGTCCC-ATCAAATCAAGATCCGTT
GL872682_1978_302_Y10              TGGTAGCG-CCTGTGCTTCGGTTACTTCTAA-AGAAGTCCA-AAAAACTCAAGATCCGTT
GL872821_1188_302_Y10              TGGTAGCG-CCTGTGCTTCGGTTACTTCTAA-GGAAGTCCA-CACAAATCAAGATCCGTT
GL872826_11483_302_Y10             TGGTAGCG-ACTGTGCTTCGGTTAGTTCTAG-AGAAGTCCA-AACAAATCAAGATACGTT
Contig21.1_351_302_Y12             TGGTAGCG-CCTGTGCTTCGGTTACTTCTAA-AGAAGTCCA-AACAACTCAAGATCCGTT
Contig23.9_7845_302_Y12            TGGTAGCG-CCTGTGCTTCGGTTACTTCTAA-GGAAGTCCA-CACAAATCAAGATCCGTT
Contig26.2_16714_302_Y12           TGGTAGCG-CCTGTGCTTCGGTTACTTCTAA-AGAAGTCCA-AACAACTCAAGATCCGTT
Contig34.1_152714_302_Y12          TGGTAGCG-ACTGTGCTTCGGTTAGTTCTAG-AGAAGTCCA-AACAAATCAAGATACATT
Contig51.1_6784_301_Y12            TGGTAGCG-CCTGTGCTTCGGTTACTTCTAA-GGAAGTCCA-CACAAATCAAGATCCGTT
Contig57.1_1298_302_Y12            TGGTAGCG-CCTGTGCTTCGGTTACTTCTAA-GGAAGTCCA-CACAAATCAAGATCCGTT
Contig61.11_127_302_Y12            TGGTAGCG-CCTATGCTTCGGTTACTTCTAA-GGAAGTCCC-ATCAAATCAAGATCCGTT
Contig73.1_235_302_Y12             TGGTAGCG-CCTGTGCTTCGGTTACTTCTAA-AGAAGTCCA-AACAACTCAAGATCCGTT
Contig793.1_168_302_Y12            TGGTAGCG-CCTGTGCTTCGGTTACTTCTAA-AGAAGTCCA-AACAACTCAAGATCCGTT
Contig8.1_361_302_Y12              TGGTAGCG-CCTGTGCTTCGGTTACTTCTAA-GGAAGTCCA-CACAAATCAAGATCCGTT
Contig10.1_8625_302_Y9             TGGTAGCG-CCTATGCTTCGGTTACTTCTAA-GGAAGTCCC-ATCAAATCAAGATCCGTT
Contig35.10_6593_302_Y9            TGGTAGCG-ACTGTGCTTCGGTTAGTTCTAG-AGAAGTCCA-AACAAATCAAGATACATT
Contig21.1_6579_302_Y9combined     TGGTAGCG-CCTATGCTTCGGTTACTTCTAA-GGAAGTCCC-ATCAAATCAAGATCCGTT
Contig252.1_2222_302_Y9combined    TGGTAGCG-CCTGTGCTTCGGTTACTTCTAA-GGAAGTCCA-CACAAATCAAGATCCGTT
Contig38.7_16164_302_Y9combined    TGGTAGCG-ACTGTGCTTCGGTTAGTTCTAG-AGAAGTCCA-AACAAATCAAGATACATT
Contig419.1_682_302_Y9combined     TGGTAGCG-CCTGTGCTTCGGTTACTTCTAA-AGAAGTCCA-AACAACTCAAGATCCGTT
GL875737.1_74196_302_YJM269        TGGTAGCG-CCTGTGCTTCGGTTACTTCTAA-GGAAGTCCA-CACGAATCAAGATCCGTT
GL875741.1_62758_302_YJM269        TGGTAGCG-CCTGTGCTTCGGTTACTTCTAA-GGAAGTCCA-CACAAATCAAGATCCGTT
GL875756.1_79766_302_YJM269        TGGTAGCG-CCTGTGCTTCGGTTACTTCTAA-AGAAGTCCA-AACAACTCAAGATCCGTT
GL875773.1_16573_302_YJM269        TGGTAGCG-CCTATGCTTCGGTTACTTCTAA-GGAAGTCCC-ATCAAATCAAGATCCGTT
GL875781.1_340_302_YJM269          TGGTAGCG-CCTGTGCTTCGGTTACTTCTAA-GGAAGTCCA-CACAAATCAAGATCCGTT
GL875782.1_77174_302_YJM269        TGGTAGCG-ACTGTGCTTCGGTTAGTTCTAG-AGAAGTCCA-AACAAATCAAGATACGTT
GL875799.1_62211_302_YJM269        TGGTAGCG-CCTGTGCTTCGGTTACTTCTAA-AGAAGTCCA-AAAAACTCAAGATCCGTT
GL875825.1_14053_302_YJM269        TGGTAGCG-CCTGTGCTTCGGTTACTTCTAA-GGAAGTCCA-CACAAATCAAGATCCGTT
GL875874.1_21932_302_YJM269        TGGTAGCG-CCTGTGCTTCGGTTACTTCTAA-AGAAGTCCA-AACAACTCAAGATCCGTT
GL875927.1_13220_302_YJM269        TGGTAGCG-CCTGTGCTTCGGTTACTTCTAA-AGAAGTCCA-AACAACTCAAGATCCGTT
Contig129.1_538_302_YJM280         TGGTAGCG-CCTGTGCTTCGGTTACTTCTAA-GGAAGTCCA-CACAAATCAAGATCCGTT
Contig236.1_182_302_YJM280         TGGTAGCG-CCTGTGCTTCGGTTACTTCTAA-AGAAGTCCA-AACAACTCAAGATCCGTT
Contig267.1_460_302_YJM280         TGGTAGCG-CCTGTGCTTCGGTTACTTCTAA-GGAAGTCCA-CACTAATCAAGATCCGTT
Contig72.1_3066_302_YJM280         TGGTAGCG-CCTATGCTTCGGTTACTTCTAA-GGAAGTCCC-ATCAAATCAAGATCCGTT
Contig33.6_1284_302_YJM320         TGGTAGCG-CCTGTGCTTCGGTTACTTCTAA-GGAAGTCCA-CACAAATCAAGATCCGTT
Contig442.1_70_302_YJM320          TGGTAGCG-CCTGTGCTTCGGTTACTTCTAA-AGAAGTCCA-AACAACTCAAGATCCGTT
Contig71.3_3423_302_YJM320         TGGTAGCG-CCTATGCTTCGGTTACTTCTAA-GGAAGTCCC-ATCAAATCAAGATCCGTT
contig00024_1396_302_YJM326        TGGTAGCG-ACTGTGCTTCGGTTAGTTCTAG-AGAAGTCCA-AACAAATCAAGATACGTT
contig01822_1455_301_YJM326        TGGTAGCG-CCTATGCTTCGGTTACTTCTAA-GGAAGTCCC-ATCAAATCAAGATCCGTT
contig01833_236_302_YJM326         TGGTAGCG-CCTGTGCTTCGGTTACTTCTAA-AGAAGTCCA-AACAACTCAAGATCCGTT
contig01861_238_302_YJM326         TGGTAGCG-CCTGTGCTTCGGTTACTTCTAA-GGAAGTCCA-CACAAATCAAGATCCGTT
Contig182.1_150_302_YJM421         TGGTAGCG-CCTGTGCTTCGGTTACTTCTAA-AGAAGTCCA-AACAACTCAAGATCCGTT
Contig188.1_244_302_YJM421         TGGTAGCG-CCTGTGCTTCGGTTACTTCTAA-GGAAGTCCA-CACAAATCAAGATCCGTT
Contig202.1_268_302_YJM421         TGGTAGCG-CCTGTGCTTCGGTTACTTCTAA-AGAAGTCCA-AACAACTCAAGATCCGTT
Contig206.1_163_302_YJM421         TGGTAGCG-CCTGTGCTTCGGTTACTTCTAA-GGAAGTCCA-CACAAATCAAGATCCGTT
Contig208.1_448_302_YJM421         TGGTAGCG-CCTATGCTTCGGTTACTTCTAA-GGAAGTCCC-ATCAAATCAAGATCCGTT
Contig41.1_393_302_YJM421          TGGTAGCG-CCTGTGCTTCGGTTACTTCTAA-GGAAGTCCA-CACAAATCAAGATCCGTT
Contig77.1_620_302_YJM421          TGGTAGCG-CCTATGCTTCGGTTACTTCTAA-GGAAGTTTC-ATCAAATCAAGATCCGTT
Contig99.1_492_302_YJM421          TGGTAGCG-ACTGTGCTTCGGTTAGTTCTAG-AGAAGTCCA-AACAAATCAAGATACGTT
contig08385_387_302_YJM428         TGGTAGCG-ACTGTGCTTCGGTTAGTTCTAG-AGAAGTCCA-AACAAATCAAGATACATT
contig09396_1482_302_YJM428        TGGTAGCG-CCTGTGCTTCGGTTACTTCTAA-GGAAGTCCA-CACAAATCAAGATCCGTT
contig10288_136_302_YJM428         TGGTAGCG-CCTATGCTTCGGTTACTTCTAA-GGAAGTCCC-ATCAAATCAAGATCCGTT
contig10592_1075_302_YJM428        TGGTAGCG-CCTGTGCTTCGGTTACTTCTAA-AGAAGTCCA-AACAACTCAAGATCCGTT
contig00139_29_302_YJM451          TGGTAGCG-ACTGTGCTTCGGTTAGTTCTAG-AGAAGTCCA-AACAAATCAAGATACGTT
contig00853_481_302_YJM451         TGGTAGCG-CCTGTGCTTCGGTTACTTCTAA-AGAAGTCCA-AACAACTCAAGATCCGTT
contig03545_187_302_YJM653         TGGTAGCG-CCTGTGCTTCGGTTACTTCTAA-GGAAGTCCA-CACGAATCAAGATCCGTT
contig03615_223_302_YJM653         TGGTAGCG-CCTATGCTTCGGTTACTTCTAA-GGAAGTCCC-ATCAAATCAAGATCCGTT
contig03698_213_302_YJM653         TGGTAGCG-CCTGTGCTTCGGTTACTTCTAA-GGAAGTCCA-CACAAATCAAGATCCGTT
contig03702_153_302_YJM653         TGGTAGCG-CCTGTGCTTCGGTTACTTCTAA-AGAAGTCCA-AACAACTCAAGATCCGTT
AAFW02000011_384867_302_YJM789     TGGTAGCG-CCTGTGCTTCGGTTACTTCTAA-AGAAGTCCA-AACAACTCAAGATCCGTT
AAFW02000017_5928_302_YJM789       TGGTAGCG-CCTGTGCTTCGGTTACTTCTAA-GGAAGTCCA-CACAAATCAAGATCCGTT
AAFW02000019_426_302_YJM789        TGGTAGCG-CCTGTGCTTCGGTTACTTCTAA-GGAAGTCCA-CACAAATCAAGATCCGTT
AAFW02000020_353898_302_YJM789     TGGTAGCG-CCTGTGCTTCGGTTACTTCTAA-GGAAGTCCA-CACAAATCAAGATCCGTT
AAFW02000021_1460_302_YJM789       TGGTAGCG-CCTATGCTTCGGTTACTTCTAA-GGAAGTCCC-ATCAAATCAAGATCCGTT
AAFW02000021_267276_302_YJM789     TGGTAGCG-CCTGTGCTTCGGTTACTTCTAA-GGAAGTCCA-CACAAATCAAGATCCGTT
AAFW02000032_263225_302_YJM789     TGGTAGCG-CCTGTGCTTCGGTTACTTCTAA-GGAAGTCCA-CACAAATCAAGATCCGTT
AAFW02000145_1060593_302_YJM789    TGGTAGCG-CCTGTGCTTCGGTTACTTCTAA-GGAAGTCCA-CACAAATCAAGATCCGTT
AAFW02000145_516507_302_YJM789     TGGTAGCG-CCTGTGCTTCGGTTACTTCTAA-GGAAGTCCA-CACAAATCAAGATCCGTT
AAFW02000145_957061_302_YJM789     TGGTAGCG-ACTGTGCTTCGGTTAGTTCTAG-AGAAGTCCA-AACAAATCAAGATACGTT
AAFW02000168_973_302_YJM789        TGGTAGCG-CCTATGCTTCGGTTACTTCTAA-GGAAGTCCC-ATCAAATCAAGATCCGTT
AAFW02000170_3254_302_YJM789       TGGTAGCG-CCTGTGCTTCGGTTACTTCTAA-GGAAGTCCA-CACAAATCAAGATCCGTT
AAFW02000171_2599_302_YJM789       TGGTAGCG-CCTGTGCTTCGGTTACTTCTAA-GGAAGTCCA-CACAAATCAAGATCCGTT
AAFW02000171_319177_302_YJM789     TGGTAGCG-CCTATGCTTCGGTTACTTCTAA-GGAAGTCCC-ATCAAATCAAGATCCGTT
AAFW02000179_722_302_YJM789        TGGTAGCG-CCTGTGCTTCGGTTACTTCTAA-GGAAGTCCA-CACAAATCAAGATCCGTT
AAFW02000182_974_302_YJM789        TGGTAGCG-CCTGTGCTTCGGTTACTTCTAA-AGAAGTCCA-AACAACTCAAGATCCGTT
AAFW02000189_1441_302_YJM789       TGGTAGCG-CCTGTGCTTCGGTTACTTCTAA-AGAAGTCCA-AACAACTCAAGATCCGTT
AAFW02000192_3572_302_YJM789       TGGTAGCG-CCTGTGCTTCGGTTACTTCTAA-GGAAGTCCA-CACAAATCAAGATCCGTT
AAFW02000193_187_302_YJM789        TGGTAGCG-CCTGTGCTTCGGTTACTTCTAA-GGAAGTCCA-CACAAATCAAGATCCGTT
AAFW02000195_1321_302_YJM789       TGGTAGCG-CCTGTGCTTCGGTTACTTCTAA-GGAAGTCCA-CACAAATCAAGATCCGTT
AAFW02000196_1354_302_YJM789       TGGTAGCG-CCTGTGCTTCGGTTACTTCTAA-GGAAGTCCA-CACAAATCAAGATCCGTT
AAFW02000198_5402_302_YJM789       TGGTAGCG-CCTGTGCTTCGGTTACTTCTAA-GGAAGTCCA-CACAAATCAAGATCCGTT
AAFW02000199_2132_302_YJM789       TGGTAGCG-CCTGTGCTTCGGTTACTTCTAA-GGAAGTCCA-CACAAATCAAGATCCGTT
AAFW02000202_3668_301_YJM789       TGGTAGCG-CC-GCGCTTCGGTTACTTCTAA-GGAAGTCCA-CACAAATCAAGATCCGTT
AAFW02000252_6029_302_YJM789       TGGTAGCG-CCTATGCTTCGGTTACTTCTAA-GGAAGTCCC-ATCAAATCAAGATCCGTT
AAFW02000253_6652_302_YJM789       TGGTAGCG-CCTATGCTTCGGTTACTTCTAA-GGAAGTCCC-ATCAAATCAAGATCCGTT
AAFW02000255_356_302_YJM789        TGGTAGCG-CCTATGCTTCGGTTACTTCTAA-GGAAGTCCC-ATCAAATCAAGATCCGTT
contig02052_2_302_YPS1009          TGGTAGCG-CCTGTGCTTCGGTTACTTCTAA-AGAAGTCCA-AACAACTCAAGATCCGTT
contig02177_525_302_YPS1009        TGGTAGCG-ACTGTGCTTCGGTTAGTTCTAG-AGAAGTCCA-AACAAATCAAGATACGTT
Contig147.1_16_302_YPS163          TGGTAGCG-ACTGTGCTTCGGTTAGTTCTAG-AGAAGTCCA-AACAAATCAAGATACGTT
Contig185.1_203_302_YPS163         TGGTAGCG-CCTGTGCTTCGGTTACTTCTAA-AGAAGTCCA-AACAACTCAAGATCCGTT
Contig225.38_583_302_YPS163        TGGTAGCG-ACTGTGCTTCGGTTAGTTCTAG-AGAAGTCCA-AACAAATCAAGATACGTT


ABSV01000778_1_302_AWRI1631        AGCC-GTTTCAGCTTCC-AATTTACC-GGAATTTGATAGAGATTCCACTAA-GGTTAATT
CM001081.1_761961_302_AWRI796      AGAC-ATTTCAGCTTGC-AAAACAGA-AGAATGTGAGAAGGTTTTCACTCA-GGCTAATT
CM001082.1_243964_302_AWRI796      AGAC-GTTTCAGCTTCC-AAAATTCA-AGAATATGATAAGGCTTCCACTAA-GGCTAACT
CM001090.1_275211_302_AWRI796      AGCC-GTTTCAGCTTCC-AATTTACC-GGAATTTGATAGAGATTCCACTAA-GGTTAATT
GL873292.1_498_302_CBS7960         AGCC-GTTTCAGCTTCC-AATTTACC-GGAATTTGATAGAGATTCCACTAA-GGTTAATT
GL873294.1_113029_302_CBS7960      AGAC-GTTTCAGCTTCC-AAAATTCA-AGAATATGATAAGGCTTCCACTAA-GGCTAACT
GL873344.1_419_302_CBS7960         AGAC-GTTTCAGCTTCC-AAAATTCA-AGAATATGATAAGGCTTCCACTAA-GGCTAACT
GL873380.1_49758_302_CBS7960       AGAC-GTTTCAGCTTCC-AAAATTCA-AGAATATGATAAGGCTTCCACTAA-GGCTAACT
GL873402.1_503_302_CBS7960         AGAC-GTTTCAGCTTCC-AAAATTCA-AGAATATGATAAGGCTTCCACTAA-GGCTAACT
GL873410.1_1128_302_CBS7960        AGCC-GTTTCAGCTTCC-AATTTACC-GGAATTTGATAGAGATTCCACTAA-GGTTAATT
GL873416.1_35809_302_CBS7960       AGCC-GTTTCAGCTTCC-AGTTTACC-GGAATTTGATAGAGATTCCACTAA-GGTTAATT
GL873423.1_11574_302_CBS7960       AGCC-GTTTCAGCTTCC-AGTTTACC-GGAATTTGATAGAGATTCCACTAA-GGTTAATT
GL873463.1_624_302_CBS7960         AGAC-GTTTCAGCTTCC-AAAATTCA-AGAATATGATAAGGCTTCCACTAA-GGCTAACT
GL873486.1_1004_302_CBS7960        AGAC-GTTTCAGCTTCC-AAAATTCA-AGAATATGATAAGGATTCCACTAA-GGCTAACT
GL876596.1_32251_301_CLIB215       AGCC-GTTTCAGCTTCC-AATTTACC-GGAATTTGATAGAGATTCCACTAA-GGTTAATT
GL876616.1_63244_302_CLIB215       AGCC-GTTTCAGCTTCC-AATTTACC-GGAATTTGATAGAGATTCCACTAA-GGTTAATT
GL876616.1_64128_302_CLIB215       AGCC-GTTTCAGCTTCC-AATTTACC-GGAATTTGATAGAGATTCCACTAA-GGTTAATT
GL876649.1_37961_302_CLIB215       AGAC-ATTTCAGCTTGC-AAAACAGA-AGAATGTGAGAAGGTTTTCACTCA-GGCTAATT
GL876667.1_47457_302_CLIB215       AGCC-GTTTCAGCTTCC-AATTTACC-GGAATTTGATAGAGATTCCACTAA-GGTTAATT
GL876674.1_53142_302_CLIB215       AGCC-GTTTCAGCTTCC-AATTTACC-GGAATTTGATAGAGATTCCACTAA-GGTTAATT
GL876698.1_34100_302_CLIB215       AGCC-GTTTCAGCTTCC-AATTTACC-GGAATTTGATAGAGATTCCACTAA-GGTTAATT
GL876728.1_1175_302_CLIB215        AGCC-GTTTCAGCTTCC-AATTTACC-GGAATTTGATAGAGATTCCACTAA-GGTTAATT
GL876746.1_3075_302_CLIB215        AGCC-GTTTCAGCTTCC-AATTTACC-GGAATTTGATAGAGATTCCACTAA-GGTTAATT
GL876750.1_791_302_CLIB215         AGCC-GTTTCAGCTTCC-AATTTACC-GGAATTTGATAGAGATTCCACTAA-GGTTAATT
GL876793.1_17799_301_CLIB215       AGCC-GTTTCAGCTTCC-AATTTACC-GGAATTTGATAGAGATTCCACTAA-GGTTAATT
GL876817.1_363_302_CLIB215         AGCC-GTTTCAGCTTCC-AATTTACC-GGAATTTGATAGAGATTCCACTAA-GGTTAATT
GL875100.1_22158_302_CLIB324       AGAC-ATTTCAGCTTCC-AAAACAGA-AGAATGTGAGAAGGTTTTCACTCA-GGCTAATT
GL875126.1_28586_302_CLIB324       AGAC-GTTTCAGCTTCC-AAAATTCA-AGAATATGATAAGGCTTCCACTAA-GGCTAACT
GL875129.1_32563_302_CLIB324       AGCC-GTTTCAGCTTCC-AATTTACC-GGAATTTGATAGAGATTCCACTAA-GGTTAATT
GL875132.1_36232_302_CLIB324       AGAC-GTTTCAGCTTCC-AAAACAGA-AGAATGTGAGAAGGCTTCCACTAA-GGCTAACT
GL875284.1_20476_302_CLIB324       AGCC-GTTTCAGCTTCC-AATTTACC-GGAATTTGATAGAGATTCCACTAA-GGTTAATT
contig12624_501_302_CLIB382        AGAC-ATTTCAGCTTGC-AAAACAGA-AGAATGTGAGAAGGTTTTCACTCA-GGCTAATT
contig12674_203_302_CLIB382        AGCC-GTTTCAGCTTCC-AATTTACC-GGAATTTGATAGAGATTCCACTAA-GGTTAATT
contig12715_498_301_CLIB382        AGAC-GTTTCAGCTTCC-AAAATTCA-AGAATATGATAAGGCTTCCACTAA-GGCTAACT
FN393062_115034_302_EC1118         AGCC-GTTTCAGCTTCC-AATTTACC-GGAATTTGATAGAGATTCCACTAA-GGTTAATT
FN393063_852018_302_EC1118         AGCC-GTTTCAGCTTCC-AATTTACC-GGAATTTGATAGAGATTCCACTAA-GGTTAATT
FN393067_419530_302_EC1118         AGAC-GTTTCAGCTTCC-AAAATTCA-AGAATATGATAAGGCTTCCACTAA-GGCTAACT
FN393071_263714_302_EC1118         AGCC-GTTTCAGCTTCC-AATTTACC-GGAATTTGATAGAGATTCCACTAA-GGTTAATT
FN393078_449579_302_EC1118         AGAC-GTTTCAGCTTCC-AAAATTCA-AGAATATGATAAGGCTTCCACTAA-GGCTAACT
FN394217_745200_302_EC1118         AGCC-GTTTCAGCTTCC-AATTTACC-GGAATTTGATAGAGATTCCACTAA-GGTTAATT
GL876003.1_7853_302_FL100          GGAC-ATTTCAGCTTCC-AAAACAGA-AGAATGTGAGAAGGTTTCCACTAA-GGCCAATT
GL876008.1_18660_302_FL100         AGAC-GTTTCAGCTTCC-AAAATTCA-AGAATATGATAAGGCTTCCACTAA-GGCTAACT
GL876029.1_19673_302_FL100         AGAC-ATTTCAGCTTCC-AAAACAGA-AGAATGTGAGAAGGTTTTCACTCA-GGCTAATT
GL876067.1_31476_302_FL100         AGAC-GTTTCAGCTTCC-AAAATTCA-AGAATATGATAAGGATTCCACTAA-GGCTAACT
GL876069.1_1039_302_FL100          AGCC-GTTTCAGCTTCC-AATTTACC-GGAATTTGATAGAGATTCCACTAA-GGTTAATT
GL876156.1_23015_302_FL100         AGCC-GTTTCAGCTTCC-AATTTACC-GGAATTTGATAGAGATTCCACTAA-GGTTAATT
GL876173.1_329_302_FL100           AGCC-GTTTCAGCTTCC-AATTTACC-GGAATTTGATAGAGATTCCACTAA-GGTTAATT
GL876220.1_11156_302_FL100         AGCC-GTTTCAGCTTCC-AATTTACC-GGAATTTGATAGAGATTCCACTAA-GGTTAATT
GL876243.1_17309_302_FL100         AGAC-ATTTCAGCTTCC-AAAACAGA-AGAATGTGAGAAGGTTTCCACTCA-GGCTAATT
GL876356.1_11207_301_FL100         AGCC-GTTTCAGCTTCC-AATTTACC-GGAATTTGATAGAGATTCCACTAA-GGTTAATT
GL876403.1_3976_302_FL100          AGCC-GTTTCAGCTTCC-AATTTACC-GGAATTTGATAGAGATTCCACTAA-GGTTAATT
GL876484.1_1277_302_FL100          AGCC-GTTTCAGCTTCC-AATTTACC-GGAATTTGATAGAGATTCCACTAA-GGTTAATT
CM001113.1_766732_302_FOSTERSB     AGAC-ATTTCAGCTTCC-AAAACAGA-AGAATGTGAGAAGGTTTTCACTCA-GGCTAATT
CM001113.1_934558_302_FOSTERSB     GGAC-ATTTCAGCTTCC-AAAACAGA-AGAATGTGAGAAGGTTTCCACTAA-GGCCAATT
CM001123.1_536363_302_FOSTERSB     AGAC-GTTTCAGCTTCC-AAAATTCA-AGAATATGATAAGGCTTCCACTAA-GGCTAACT
AEEZ01000070_25537_302_FOSTERSO    AGCC-GTTTCAGCTTCC-AATTTACC-GGAATTTGATAGAGATTCCACTAA-GGTTAATT
AEEZ01000077_143582_302_FOSTERSO   AGCC-GTTTCAGCTTCC-AATTTACC-GGAATTTGATAGAGATTCCACTAA-GGTTAATT
AEEZ01000102_5932_302_FOSTERSO     AGAC-GTTTCAGCTTCC-AAAATTCA-AGAATATGATAAGGCTTCCACTAA-GGCTAACT
AEEZ01000103_6389_301_FOSTERSO     AGCC-GTTTCAGCTTCC-AATTTACC-GGAATTTGATAGAGATTCCACTAA-GGTTAATT
AEEZ01000104_650_302_FOSTERSO      AGCC-GTTTCAGCTTCC-AATTTACC-GGAATTTGATAGAGATTCCACTAA-GGTTAACT
AEEZ01000125_481_302_FOSTERSO      AGCC-GTTTCAGCTTCC-AATTTACC-GGAATTTGATAGAGATTCCACTAA-GGTTAATT
AEEZ01000127_1084_302_FOSTERSO     AGCC-GTTTCAGCTTCC-AATTTACC-GGAATTTGATAGAGATTCCACTAA-GGTTAATT
AEEZ01000128_460_302_FOSTERSO      AGCC-GTTTCAGCTTCC-AATTTACC-GGAATTTGATAGAGATTCCACTAA-GGTTAATT
AEEZ01000133_968_302_FOSTERSO      AGCC-GTTTCAGCTTCC-AATTTACC-GGAATTTGATAGAGATTCCACTAA-GGTTAATT
contig01585_322_302_I14            GGAC-ATTTCAGCTTCC-AAAACAGA-AGAATGTGAGAAGGTTTCCACTAA-GGCCAATT
contig01713_222_302_I14            AGCC-GTTTCAGCTTCC-AGTTTACC-GGAATTTGATAGAGATTCCACTAA-GGTTAATT
ACFL01000235_1_301_JA291           AGCC-GTTTCAGCTTCC-AATTTACC-GGAATTTGATAGAGATTCCACTAA-GGTTAATT
ACFL01000374_3_302_JA291           AGAC-ATTTCAGCTTCC-AAAACAGA-AGAATGTGAGAAGGTTTTCACTCA-GGCTAATT
ADVV01000018_17596_302_LALVINQA23  AGCC-GTTTCAGCTTCC-AATTTACC-GGAATTTGATAGAGATTCCACTAA-GGTTAATT
ADVV01000098_5881_302_LALVINQA23   AGCC-GTTTCAGCTTCC-AATTTACC-GGAATTTGATAGAGATTCCACTAA-GGTTAATT
ADVV01000106_638_303_LALVINQA23    AGAC-GTTTCAGCTTCC-AAAATTCA-AGAATATGATAAGGCTTCCACTAA-GGCTAACT
ADVV01000114_509_302_LALVINQA23    AGAC-GTTTCAGCTTCC-AAAATTCA-AGAATATGATAAGGCTTCCACTAA-GGCTAACT
Contig13.7_1_302_M22               AGAC-ATTTCAGCTTCC-AAAACAGA-AGAATGTGAGAAGGTTTTCACTCA-GGCTAATT
Contig1730.1_346_302_M22           AGCC-GTTTCAGCTTCC-AATTTACC-GGAATTTGATAGAGATTCCACTAA-GGTTAATT
contig02559_1020_303_NC02          AGAC-ATTTCAGCTTCC-AAAACAGA-AGAATGTGAGAAGGTTTCCACTCA-GGCTAATT
AAEG01000022_299433_302_RM11       AGCC-GTTTCAGCTTCC-AATTTACC-GGAATTTGATAGAGATTCCACTAA-GGTTAATT
AAEG01000033_545801_302_RM11       AGCC-GTTTCAGCTTCC-AATTTACC-GGAATTTGATAGAGATTCCACTAA-GGTTAATT
AAEG01000044_96401_302_RM11        AGCC-GTTTCAGCTTCC-AATTTACC-GGAATTTGATAGAGATTCCACTAA-GGTTAATT
AAEG01000048_5541_303_RM11         AGCC-GTTTCAGCTTCC-AATTTACC-GGAATTTGATAGAGATTCCACTAA-GGTTAATT
AAEG01000070_37611_301_RM11        AGCA-AAATCAGCTTCC-AATTTACC-GGAATTTGATAGAGATTCCACTAA-GGTTAATT
AAEG01000073_434361_302_RM11       AGCC-GTTTCAGCTTCC-AATTTACC-GGAATTTGATAGAGATTCCACTAA-GGTTAATT
AAEG01000073_517874_305_RM11       AGCC-GTTTCAGCTTCC-AATTTACC-GGAATTTGATAGAGATTCCACTAAAGGTTAATT
AAEG01000074_15_302_RM11           AGCC-GTTTCAGCTTCC-AATTTACC-GGAATTTGATAGAGATTCCACTAA-GGTTAATT
AAEG01000082_54152_302_RM11        AGCC-GTTTCAGCTTCC-AATTTACC-GGAATTTGATAGAGATTCCACTAA-GGTTAATT
AAEG01000092_163427_302_RM11       AGCC-GTTTCAGCTTCC-AATTTACC-GGAATTTGATAGAGATTCCACTAA-GGTTAATT
AAEG01000092_329898_302_RM11       AGAC-ATTTCAGCTTCC-AAAACAGA-AGAATGTGAGAAGGTTTTCACTCA-GGCTAATT
AAEG01000105_141369_302_RM11       AGCC-GTTTCAGCTTCC-AATTTACC-GGAATTTGATAGAGATTCCACTAA-GGTTAATT
chrom01_165825_302_S288C           AGAC-GTTTCAGCTTCC-AAAACAGA-AGAATGTGAGAAGGCTTCCACTAA-GGCTAACT
chrom02_221371_302_S288C           AGAC-ATTTCAGCTTCC-AAAACAGA-AGAATGTGAGAAGGTTTCCACTCA-GGCTAATT
chrom02_259910_302_S288C           AGAC-GTTTCAGCTTCC-AAAATTCA-AGAATATGATAAGGCTTCCACTAA-GGCTAACT
chrom02_29976_302_S288C            AGCC-GTTTCAGCTTCC-AATTTACC-GGAATTTGATAGAGATTCCACTAA-GGTTAATT
chrom03_85143_302_S288C            AGCC-GTTTCAGCTTCC-AATTTACC-GGAATTTGATAGAGATTCCACTAA-GGTTAATT
chrom04_1096105_302_S288C          AGAC-GTTTCAGCTTCC-AAAATTCA-AGAATATGATAAGGCTTCCACTAA-GGCTAACT
chrom04_1207038_302_S288C          AGAC-GTTTCAGCTTCC-AAAACAGA-AGAATGTGAGAAGGCTTCCACTAA-GGCTAACT
chrom04_519315_302_S288C           AGCC-GTTTCAGCTTCC-AATTTACC-GGAATTTGATAGAGATTCCACTAA-GGTTAATT
chrom04_651085_302_S288C           AGAC-GTTTCAGCTTCC-AAAATTCA-AGAATATGATAAGGCTTCCACTAA-GGCTAACT
chrom04_803236_302_S288C           AGAC-ATTTCAGCTTCC-AAAACAGA-AGAATGTGAGAAGGTTTTCACTCA-GGCTAATT
chrom04_872153_302_S288C           AGCC-GTTTCAGCTTCC-AATTTACC-GGAATTTGATAGAGATTCCACTAA-GGTTAATT
chrom04_883886_302_S288C           AGAC-GTTTCAGCTTCC-AAAATTCA-AGAATATGATAAGGCTTCCACTAA-GGCTAACT
chrom04_981503_302_S288C           AGCC-GTTTCAGCTTCC-AATTTACC-GGAATTTGATAGAGATTCCACTAA-GGTTAATT
chrom04_992308_302_S288C           AGAC-GTTTCAGCTTCC-AAAACAGA-AGAATGTGAGAAGGCTTCCACTAA-GGCTAACT
chrom05_448983_302_S288C           AGAC-GTTTCAGCTTCC-AAAACAGA-AGAATGTGAGAAGGCTTCCACTAA-GGCTAACT
chrom05_498083_302_S288C           AGAC-GTTTCAGCTTCC-AAAATTCA-AGAATATGATAAGGCTTCCACTAA-GGCTAACT
chrom06_138245_302_S288C           AGCC-GTTTCAGCTTCC-AATTTACC-GGAATTTGATAGAGATTCCACTAA-GGTTAATT
chrom07_536098_302_S288C           AGAC-GTTTCAGCTTCC-AAAACAGA-AGAATGTGAGAAGGCTTCCACTAA-GGCTAACT
chrom07_567426_302_S288C           AGAC-GTTTCAGCTTCC-AAAATTCA-AGAATATGATAAGGCTTCCACTAA-GGCTAACT
chrom07_574368_302_S288C           AGCC-GTTTCAGCTTCC-AATTTACC-GGAATTTGATAGAGATTCCACTAA-GGTTAATT
chrom07_811779_302_S288C           AGCC-GTTTCAGCTTCC-AATTTACC-GGAATTTGATAGAGATTCCACTAA-GGTTAATT
chrom07_822974_302_S288C           AGAC-GTTTCAGCTTCC-AAAATTCA-AGAATATGATAAGGCTTCCACTAA-GGCTAACT
chrom08_549305_302_S288C           AGAC-GTTTCAGCTTCC-AAAATTCA-AGAATATGATAAGGCTTCCACTAA-GGCTAACT
chrom10_472801_302_S288C           AGAC-GTTTCAGCTTCC-AAAACAGA-AGAATGTGAGAAGGCTTCCACTAA-GGCTAACT
chrom10_478385_302_S288C           AGAC-GTTTCAGCTTCC-AAAACAGA-AGAATGTGAGAAGGCTTCCACTAA-GGCTAACT
chrom12_220667_302_S288C           AGAC-GTTTCAGCTTCC-AAAATTCA-AGAATATGATAAGGCTTCCACTAA-GGCTAACT
chrom12_481560_302_S288C           AGAC-GTTTCAGCTTCC-AAAACAGA-AGAATGTGAGAAGGCTTCCACTAA-GGCTAACT
chrom12_593479_302_S288C           AGAC-GTTTCAGCTTCC-AAAACAGA-AGAATGTGAGAAGGCTTCCACTAA-GGCTAACT
chrom12_651158_302_S288C           AGAC-GTTTCAGCTTCC-AAAACAGA-AGAATGTGAGAAGGCTTCCACTAA-GGCTAACT
chrom12_941524_302_S288C           AGCC-GTTTCAGCTTCC-AATTTACC-GGAATTTGATAGAGATTCCACTAA-GGTTAATT
chrom12_981368_302_S288C           AGCC-GTTTCAGCTTCC-AATTTACC-GGAATTTGATAGAGATTCCACTAA-GGTTAATT
chrom13_184502_302_S288C           AGAC-GTTTCAGCTTCC-AAAATTCA-AGAATATGATAAGGCTTCCACTAA-GGCTAACT
chrom13_196669_302_S288C           AGAC-GTTTCAGCTTCC-AAAACAGA-AGAATGTGAGAAGGCTTCCACTAA-GGCTAACT
chrom13_362586_302_S288C           AGAC-ATTTCAGCTTCC-AAAACAGA-AGAATGTGAGAAGGTTTCCACTCA-GGCTAATT
chrom13_378284_302_S288C           AGAC-GTTTCAGCTTCC-AAAATTCA-AGAATATGATAAGGCTTCCACTAA-GGCTAACT
chrom14_102191_302_S288C           AGAC-GTTTCAGCTTCC-AAAATTCA-AGAATATGATAAGGCTTCCACTAA-GGCTAACT
chrom14_519497_302_S288C           AGAC-GTTTCAGCTTCC-AAAATTCA-AGAATATGATAAGGCTTCCACTAA-GGCTAACT
chrom14_567659_302_S288C           AGCC-GTTTCAGCTTCC-AATTTACC-GGAATTTGATAGAGATTCCACTAA-GGTTAATT
chrom15_118041_302_S288C           AGAC-GTTTCAGCTTCC-AAAACAGA-AGAATGTGAGAAGGCTTCCACTAA-GGCTAACT
chrom15_595153_302_S288C           AGAC-GTTTCAGCTTCC-AAAATTCA-AGAATATGATAAGGCTTCCACTAA-GGCTAACT
chrom15_709691_302_S288C           AGCC-GTTTCAGCTTCC-AATTTACC-GGAATTTGATAGAGATTCCACTAA-GGTTAATT
chrom15_970619_302_S288C           AGCC-GTTTCAGCTTCC-AATTTACC-GGAATTTGATAGAGATTCCACTAA-GGTTAATT
chrom16_56789_302_S288C            AGAC-GTTTCAGCTTCC-AAAACAGA-AGAATGTGAGAAGGCTTCCACTAA-GGCTAACT
chrom16_810228_302_S288C           AGAC-GTTTCAGCTTCC-AAAACAGA-AGAATGTGAGAAGGCTTCCACTAA-GGCTAACT
chrom16_844750_302_S288C           AGAC-GTTTCAGCTTCC-AAAATTCA-AGAATATGATAAGGCTTCCACTAA-GGCTAACT
chrom16_856216_302_S288C           AGAC-GTTTCAGCTTCC-AAAACAGA-AGAATGTGAGAAGGCTTCTACTAA-GGCTAACT
CM000921.1_164282_302_SIGMA1278    AGAC-GTTTCAGCTTCC-AAAATTCA-AGAATATGATAAGGCTTCCACTAA-GGCTAACT
CM000922.1_622355_302_SIGMA1278    AGAC-GTTTCAGCTTCC-AAAATTCA-AGAATATGATAAGGCTTCCACTAA-GGCTAACT
CM000922.1_628564_302_SIGMA1278    AGAC-GTTTCAGCTTCC-AAAACAGA-AGAATGTGAGAAGGCTTCCACTAA-GGCTAACT
CM000923.1_146180_302_SIGMA1278    AGAC-GTTTCAGCTTCC-AAAACAGA-AGAATGTGAGAAGGCTTCCACTAA-GGCTAACT
CM000923.1_149742_302_SIGMA1278    AGAC-GTTTCAGCTTCC-AAAATTCA-AGAATATGATAAGGCTTCCACTAA-GGCTAACT
CM000923.1_85796_302_SIGMA1278     AGAC-GTTTCAGCTTCC-AAAACAGA-AGAATGTGAGAAGGCTTCCACTAA-GGCTAACT
CM000924.1_424796_302_SIGMA1278    AGAC-GTTTCAGCTTCC-AAAATTCA-AGAATATGATAAGGCTTCCACTAA-GGCTAACT
CM000924.1_648311_302_SIGMA1278    AGAC-GTTTCAGCTTCC-AAAACAGA-AGAATGTGAGAAGGCTTCCACTAA-GGCTAACT
CM000924.1_784397_302_SIGMA1278    AGAC-ATTTCAGCTTCC-AAAACAGA-AGAATGTGAGAAGGTTTTCACTCA-GGCTAATT
CM000924.1_950407_302_SIGMA1278    AGCC-GTTTCAGCTTCC-AATTTACC-GGAATTTGATAGAGATTCCACTAA-GGTTAATT
CM000924.1_958860_302_SIGMA1278    AGAC-GTTTCAGCTTCC-AAAACAGA-AGAATGTGAGAAGGCTTCCACTAA-GGCTAACT
CM000924.1_964444_302_SIGMA1278    AGAC-GTTTCAGCTTCC-AAAACAGA-AGAATGTGAGAAGGCTTCCACTAA-GGCTAACT
CM000925.1_119975_302_SIGMA1278    AGAC-GTTTCAGCTTCC-AAAACAGA-AGAATGTGAGAAGGCTTCCACTAA-GGCTAACT
CM000925.1_133204_302_SIGMA1278    AGCC-GTTTCAGCTTCC-AATTTACC-GGAATTTGATAGAGATTCCACTAA-GGTTAATT
CM000925.1_513091_302_SIGMA1278    AGAC-GTTTCAGCTTCC-AAAATTCA-AGAATATGATAAGGCTTCCACTAA-GGCTAACT
CM000927.1_403813_303_SIGMA1278    AGCCCGTTTCAGCTTCC-AATTTACC-GGAATTTGATAGAGATTCCACTAA-GGTTAATT
CM000927.1_693350_305_SIGMA1278    AGAC-GTTTCAGCTTCCCAAAACAGA-AGAATGTGAGAAGGCTTCCACTAA-GGCTAACT
CM000927.1_762045_302_SIGMA1278    AGCC-GTTTCAGCTTCC-AATTTACC-GGAATTTGATAGAGATTCCACTAA-GGTTAATT
CM000927.1_860553_306_SIGMA1278    AGCC-GTTTCAGCTTCCCAATTTACCCGGAATTTGATAGAGATTCCACTAA-GGTTAATT
CM000928.1_121621_302_SIGMA1278    AGCC-GTTTCAGCTTCC-AATTTACC-GGAATTTGATAGAGATTCCACTAA-GGTTAATT
CM000928.1_137978_302_SIGMA1278    AGAC-GTTTCAGCTTCC-AAAACAGA-AGAATGTGAGAAGGCTTCCACTAA-GGCTAACT
CM000928.1_558878_302_SIGMA1278    AGAC-GTTTCAGCTTCC-AAAATTCA-AGAATATGATAAGGCTTCCACTAA-GGCTAACT
CM000929.1_307920_302_SIGMA1278    AGAC-GTTTCAGCTTCC-AAAATTCA-AGAATATGATAAGGCTTCCACTAA-GGCTAACT
CM000930.1_118182_302_SIGMA1278    AGAC-GTTTCAGCTTCC-AAAACAGA-AGAATGTGAGAAGGCTTCCACTAA-GGCTAACT
CM000930.1_474647_302_SIGMA1278    AGAC-GTTTCAGCTTCC-AAAACAGA-AGAATGTGAGAAGGCTTCCACTAA-GGCTAACT
CM000930.1_542479_302_SIGMA1278    AGAC-GTTTCAGCTTCC-AAAATTCA-AGAATATGATAAGGCTTCCACTAA-GGCTAACT
CM000931.1_219597_302_SIGMA1278    AGAC-GTTTCAGCTTCC-AAAATTCA-AGAATATGATAAGGCTTCCACTAA-GGCTAACT
CM000931.1_519849_302_SIGMA1278    AGAC-GTTTCAGCTTCC-AAAACAGA-AGAATGTGAGAAGGCTTCCACTAA-GGCTAACT
CM000932.1_163884_302_SIGMA1278    AGCC-GTTTCAGCTTCC-AATTTACC-GGAATTTGATAGAGATTCCACTAA-GGTTAATT
CM000932.1_216211_302_SIGMA1278    AGAC-GTTTCAGCTTCC-AAAATTCA-AGAATATGATAAGGCTTCCACTAA-GGCTAACT
CM000932.1_361648_302_SIGMA1278    AGCC-GTTTCAGCTTCC-AATTTACC-GGAATTTGATAGAGATTCCACTAA-GGTTAATT
CM000932.1_372439_302_SIGMA1278    AGAC-GTTTCAGCTTCC-AAAACAGA-AGAATGTGAGAAGGCTTCCACTAA-GGCTAACT
CM000932.1_504619_302_SIGMA1278    AGAC-GTTTCAGCTTCC-AAAACAGA-AGAATGTGAGAAGGCTTCCACTAA-GGCTAACT
CM000932.1_510206_302_SIGMA1278    AGAC-GTTTCAGCTTCC-AAAACAGA-AGAATGTGAGAAGGCTTCCACTAA-GGCTAACT
CM000932.1_820337_302_SIGMA1278    AGCC-GTTTCAGCTTCC-AATTTACC-GGAATTTGATAGAGATTCCACTAA-GGTTAATT
CM000933.1_189294_302_SIGMA1278    AGAC-GTTTCAGCTTCC-AAAATTCA-AGAATATGATAAGGCTTCCACTAA-GGCTAACT
CM000933.1_376880_302_SIGMA1278    AGAC-GTTTCAGCTTCC-AAAACAGA-AGAATGTGAGAAGGCTTCCACTAA-GGCTAACT
CM000933.1_467797_302_SIGMA1278    AGCC-GTTTCAGCTTCC-AATTTACC-GGAATTTGATAGAGATTCCACTAA-GGTTAATT
CM000934.1_514652_302_SIGMA1278    AGAC-GTTTCAGCTTCC-AAAATTCA-AGAATATGATAAGGCTTCCACTAA-GGCTAACT
CM000934.1_562469_303_SIGMA1278    AGCC-GTTTCAGCTTCC-AATTTACC-GGAATTTGATAGAGATTCCACTAA-GGTTAATT
CM000934.1_721511_302_SIGMA1278    AGAC-GTTTCAGCTTCC-AAAACAGA-AGAATGTGAGAAGGCTTCCACTAA-GGCTAACT
CM000934.1_92147_302_SIGMA1278     AGCC-GTTTCAGCTTCC-AATTTACC-GGAATTTGATAGAGATTCCACTAA-GGTTAATT
CM000935.1_116652_302_SIGMA1278    AGAC-GTTTCAGCTTCC-AAAATTCA-AGAATATGATAAGGCTTCCACTAA-GGCTAACT
CM000935.1_849682_302_SIGMA1278    AGAC-GTTTCAGCTTCC-AAAATTCA-AGAATATGATAAGGCTTCCACTAA-GGCTAACT
CM000936.1_807830_302_SIGMA1278    AGAC-GTTTCAGCTTCC-AAAATTCA-AGAATATGATAAGGCTTCCACTAA-GGCTAACT
chr01_173054_302_SK1               AGAC-GTTTCAGCTTCC-AAAATTCA-AGAATATGATAAGGCTTCCACTAA-GGCTAACT
chr01_194093_302_SK1               AGCC-GTTTCAGCTTCC-AATTTACC-GGAATTTGATAGAGATTCCACTAA-GGTTAATT
chr04_819487_302_SK1               GGAC-ATTTCAGCTTCC-AAAACAGA-AGAATGTGAGAAGGTTTCCACTAA-GGCCAATT
chr05_122773_302_SK1               AGAC-GTTTCAGCTTCC-AAAATTCA-AGAATATGATAAGGCTTCCACTAA-GGCTAACT
chr07_452002_302_SK1               AGAC-GTTTCAGCTTCC-AAAATTCA-AGAATATGATAAGGCTTCCACTAA-GGCTAACT
chr07_576239_302_SK1               AGAC-GTTTCAGCTTCC-AAAATTCA-AGAATATGATAAGGCTTCCACTAA-GGCTAACT
chr07_78293_302_SK1                AGCC-GTTTCAGCTTCC-AATTTACC-GGAATTTGATAGAGATTCCACTAA-GGTTAATT
chr10_211279_302_SK1               AGAC-GTTTCAGCTTCC-AAAATTCA-AGAATATGATAAGGCTTCCACTAA-GGCTAACT
chr10_487556_302_SK1               AGAC-ATTTCAGCTTCC-AAAACAGA-AGAATGTGAGAAGGTTCCCACTCA-GGCTAACT
chr12_480371_302_SK1               AGAC-GTTTCAGCTTCC-AAAATTCA-AGAATATGATAAGGCTTCCACTAA-GGCTAACT
chr16_856527_302_SK1               AGAC-GTTTCAGCTTCC-AAAATTCA-AGAATATGATAAGGCTTCCACTAA-GGCTAGCT
GL890460.1_947093_302_T7           GGAC-ATTTCAGCTTCC-AAAACAGA-AGAATGTGAGAAGGTTTCCACTAA-GGCCAATT
GL890490.1_5979_302_T7             AGAC-ATTTCAGCTTCC-AAAACAGA-AGAATGTGAGAAGGTTTCCACTCA-GGCTAATT
GL889429.1_3612_302_T73            AGAC-GTTTCAGCTTCC-AAAATTCA-AGAATATGATAAGGCTTCCACTAA-GGCTAACT
GL889489.1_1377_302_T73            AGAC-GTTTCAGCTTCC-AAAATTCA-AGAATATGATAAGGCTTCCACTAA-GGCTAACT
ADXC01000004_293_302_VIN13         AGCC-GTTTCAGCTTCC-AATTTACC-GGAATTTGATAGAGATTCCACTAA-GGTTAATT
ADXC01000021_45919_302_VIN13       AGAC-ATTTCAGCTTCC-AAAACAGA-AGAATGTGAGAAGGTTTTCACTCA-GGCTAATT
ADXC01000081_388_303_VIN13         AGCC-GTTTCAGCTTCC-AATTTACC-GGAATTTGATAGAGATTCCACTAA-GGTTAATT
ADXC01000082_1038_302_VIN13        AGAC-GTTTCAGCTTCC-AAAATTCA-AGAATATGATAAGGCTTCCACTAA-GGCTAACT
Contig31.1_514_302_WE372           AGAC-GTTTCAGCTTCC-AAAATTCA-AGAATATGATAAGGCTTCCACTAA-GGCTAACT
Contig502.1_229_302_WE372          AGCC-GTTTCAGCTTCC-AATTTACC-GGAATTTGATAGAGATTCCACTAA-GGTTAATT
GL872459_1866_302_Y10              AGAC-GTTTCAGCTTCC-AAAATTCA-AGAATATGATAAGGATTCCACTAA-GGCTAACT
GL872463_593_302_Y10               AGAC-GTTTCAGCTTCC-AAAATTCA-AGAATATGATAAGGCTTCCACTAA-GGCTAACT
GL872551_1314_302_Y10              AGAC-GTTTCAGCTTCC-AAAATTCA-AGAATATGATAAGGCTTCCACTAA-GGCTAACT
GL872606_14696_302_Y10             AGCC-GTTTCAGCTTCC-AATTTACC-GGAATTTGATAGAGATTCCACTAA-GGTTAATT
GL872682_1978_302_Y10              AGAC-ATTTCAGATTCC-CAAACAGA-AGAATGTGAGAAGGTTTCCACTCA-GGCTAATT
GL872821_1188_302_Y10              AGAC-GTTTCAGCTTCC-AAAATTCA-AGAATATGATAAGGCTTCCACTAA-GGCTAACT
GL872826_11483_302_Y10             GGAC-ATTTCAGCTTCC-AAAACAGA-AGAATGTGAGAAGGTTTCCACTAA-GGCCAATT
Contig21.1_351_302_Y12             AGAC-ATTTCAGCTTCC-AAAACAGA-AGAATGTGAGAAGGTTTCCACTCA-GGCTAATT
Contig23.9_7845_302_Y12            AGAC-GTTTCAGCTTCC-AAAATTCA-AGAATATGATAAGGCTTCCACTAA-GGCTAACT
Contig26.2_16714_302_Y12           AGAC-ATTTCAGCTTCC-AAAACAGA-AGAATGTGAGAAGGTTTCCACTCA-GGCTAATT
Contig34.1_152714_302_Y12          GGAC-ATTTCAGCTTCC-AAAACAGA-AGAATGTGAGAAGGTTTCCACTAA-GGCCAATT
Contig51.1_6784_301_Y12            AGAC-GTTTCAGCTTCC-AAAATTCA-AGAATATGATAAGGCTTCCACTAA-G-CTAACT
Contig57.1_1298_302_Y12            AGAC-GTTTCAGCTTCC-AAAATTCA-AGAATATGATAAGGCTTCCACTAA-GGCTAACT
Contig61.11_127_302_Y12            AGCC-GTTTCAGCTTCC-AATTTACC-GGAATTTGATAGAGATTCCACTAA-GGTTAATT
Contig73.1_235_302_Y12             AGAC-ATTTCAGCTTCC-AAAACAGA-AGAATGTGAGAAGGTTTCCACTCA-GGCTAATT
Contig793.1_168_302_Y12            AGAC-ATTTCAGCTTCC-AAAACAGA-AGAATGTGAGAAGGTTTCCACTCA-GGCTAATT
Contig8.1_361_302_Y12              AGAC-GTTTCAGCTTCC-AAAATTCA-AGAATATGATAAGGCTTCCACTAA-GGCTAACT
Contig10.1_8625_302_Y9             AGCC-GTTTCAGCTTCC-AATTTACC-GGAATTTGATAGAGATTCCACTAA-GGTTAATT
Contig35.10_6593_302_Y9            GGAC-ATTTCAGCTTCC-AAAACAGA-AGAATGTGAGAAGGTTTCCACTAA-GGCCAATT
Contig21.1_6579_302_Y9combined     AGCC-GTTTCAGCTTCC-AATTTACC-GGAATTTGATAGAGATTCCACTAA-GGTTAATT
Contig252.1_2222_302_Y9combined    AGAC-GTTTCAGCTTCC-AAAATTCA-AGAATATGATAAGGCTTCCACTAA-GGCTAACT
Contig38.7_16164_302_Y9combined    GGAC-ATTTCAGCTTCC-AAAACAGA-AGAATGTGAGAAGGTTTCCACTAA-GGCCAATT
Contig419.1_682_302_Y9combined     AGAC-ATTTCAGCTTCC-AAAACAGA-AGAATGTGAGAAGGTTTCCACTCA-GGCTAATT
GL875737.1_74196_302_YJM269        AGAC-GTTTCAGCTTCC-AAAATTCA-AGAATATGATAAGGATTCCACTAA-GGCTAACT
GL875741.1_62758_302_YJM269        AGAC-GTTTCAGCTTCC-AAAATTCA-AGAATATGATAAGGCTTCCACTAA-GGCTAACT
GL875756.1_79766_302_YJM269        AGAC-ATTTCAGCTTCC-AAAACAGA-AGAATGTGAGAAGGTTTCCACTCA-GGCTAATT
GL875773.1_16573_302_YJM269        AGCC-GTTTCAGCTTCC-AATTTACC-GGAATTTGATAGAGATTCCACTAA-GGTTAATT
GL875781.1_340_302_YJM269          AGAC-GTTTCAGCTTCC-AAAATTCA-AGAATATGATAAGGCTTCCACTAA-GGCTAACT
GL875782.1_77174_302_YJM269        GGAC-ATTTCAGCTTCC-AAAACAGA-AGAATGTGAGAAGGTTTCCACTAA-GGCCAATT
GL875799.1_62211_302_YJM269        AGAC-ATTTCAGCTTCC-AAAACAGA-AGAATGTGAGAAGGTTTCCACTCA-GGCTAATT
GL875825.1_14053_302_YJM269        AGAC-GTTTCAGCTTCC-AAAATTCA-AGAATATGATAAGGCTTCCACTAA-GGCTAACT
GL875874.1_21932_302_YJM269        AGAC-ATTTCAGCTTCC-AAAACAGA-AGAATGTGAGAAGGTTTTCACTCA-GGCTAATT
GL875927.1_13220_302_YJM269        AGAC-ATTTCAGCTTCC-AAAACAGA-AGAATGTGAGAAGGTTTCCACTCA-GGCTAATT
Contig129.1_538_302_YJM280         AGAC-GTTTCAGCTTCC-AAAATTCA-AGAATATGATAAGGCTTCCACTAA-GGCTAACT
Contig236.1_182_302_YJM280         AGAC-ATTTCAGCTTCC-AAAACAGA-AGAATGTGAGAAGGTTTCCACTCA-GGCTAATT
Contig267.1_460_302_YJM280         AGAC-GTTTCAGCTTCC-AAACTTCA-AGAATATGATAAGGATTCCACTAA-GGCTAACT
Contig72.1_3066_302_YJM280         AGCC-GTTTCAGCTTCC-AATTTACC-GGAATTTGATAGAGATTCCACTAA-GGTTAATT
Contig33.6_1284_302_YJM320         AGAC-GTTTCAGCTTCC-AAAATTCA-AGAATATGATAAGGCTTCCACTAA-GGCTAACT
Contig442.1_70_302_YJM320          AGAC-ATTTCAGCTTCC-ACAACAGA-AGAATGTGAGAAGGTTTCCACTCA-GGCTAATT
Contig71.3_3423_302_YJM320         AGCC-GTTTCAGCTTCC-AATTTACC-GGAATTTGATAGAGATTCCACTAA-GGTTAATT
contig00024_1396_302_YJM326        GGAC-ATTTCAGCTTCC-AAAACAGA-AGAATGTGAGAAGGTTTCCACTAA-GGCCAATT
contig01822_1455_301_YJM326        AGCC-GTTTCAGCTTCC-AATTTACC-GGAATTTGATAGAGATTCCACTAA-GGTTAATT
contig01833_236_302_YJM326         AGAC-ATTTCAGCTTCC-AAAACAGA-AGAATGTGAGAAGGTTTCCACTCA-GGCTAATT
contig01861_238_302_YJM326         AGAC-GTTTCAGCTTCC-AAAATTCA-AGAATATGATAAGGCTTCCACTAA-GGCTAACT
Contig182.1_150_302_YJM421         AGAC-ATTTCAGCTTCC-AAAACAGA-AGAATGTGAGAAGGTTTTCACTCA-GGCTAATT
Contig188.1_244_302_YJM421         AGAC-GTTTCAGCTTCC-AAAATTCA-AGAATATGATAAGGCTTCCACTAA-GGCTAACT
Contig202.1_268_302_YJM421         AGAC-ATTTCAGCTTCC-AAAACAGA-AGAATGTGAGAAGGTTTCCACTCA-GGCTAATT
Contig206.1_163_302_YJM421         AGAC-GTTTCAGCTTCC-AAAATTCA-AGAATATGATAAGGCTTCCACTAA-GGCTAACT
Contig208.1_448_302_YJM421         AGCC-GTTTCAGCTTCC-AATTTACC-GGAATTTGATAGAGATTCCACTAA-GGTTAATT
Contig41.1_393_302_YJM421          AGAC-GTTTCAGCTTCC-AAAATTCA-AGAATATGATAAGGCTTCCACTAA-GGCTAACT
Contig77.1_620_302_YJM421          AGCC-GTTTCAGCTTCC-AGTTTACC-GGAATTTGATAGAGATTCCACTAA-GGTTAATT
Contig99.1_492_302_YJM421          GGAC-ATTTCAGCTTCC-AAAACAGA-AGAATGTGAGAAGGTTTCCACTAA-GGCCAATT
contig08385_387_302_YJM428         GGAC-ATTTCAGCTTCC-AAAACAGA-AGAATGTGAGAAGGTTTCCACTAA-GGCCAATT
contig09396_1482_302_YJM428        AGAC-GTTTCAGCTTCC-AAAATTCA-AGAATATGATAAGGCTTCCACTAA-GGCTAACT
contig10288_136_302_YJM428         AGCC-GTTTCAGCTTCC-AATTTACC-GGAATTTGATAGAGATTCCACTAA-GGTTAATT
contig10592_1075_302_YJM428        AGAC-ATTTCAGCTTCC-AAAACAGA-AGAATGTGAGAAGGTTTCCACTCA-GGCTAATT
contig00139_29_302_YJM451          GGAC-ATTTCAGCTTCC-AAAACAGA-AGAATGTGAGAAGGTTTCCACTAA-GGCCAATT
contig00853_481_302_YJM451         AGAC-ATTTCAGCTTCC-AAAACAGA-AGAATGTGAGAAGGTTTCCACTCA-GGCTAATT
contig03545_187_302_YJM653         AGAC-GTTTCAGCTTCC-AAAATTCA-AGAATATGATAAGGATTCCACTAA-GGCTAACT
contig03615_223_302_YJM653         AGCC-GTTTCAGCTTCC-AATTTACC-GGAATTTGATAGAGATTCCACTAA-GGTTAATT
contig03698_213_302_YJM653         AGAC-GTTTCAGCTTCC-AAAATTCA-AGAATATGATAAGGCTTCCACTAA-GGCTAACT
contig03702_153_302_YJM653         AGAC-ATTTCAGCTTCC-AAAACAGA-AGAATGTGAGAAGGTTTCCACTCA-GGCTAATT
AAFW02000011_384867_302_YJM789     AGAC-ATTTCAGCTTCC-AAAACAGA-AGAATGTGAGAAGGTTTCCACTCA-GGCTAATT
AAFW02000017_5928_302_YJM789       AGAC-GTTTCAGCTTCC-AAAATTCA-AGAATATGATAAGGCTTCCACTAA-GGCTAACT
AAFW02000019_426_302_YJM789        AGAC-GTTTCAGCTTCC-AAAACAGA-AGAATGTGAGAAGGCTTCCACTAA-GGCTAACT
AAFW02000020_353898_302_YJM789     AGAC-GTTTCAGCTTCC-AAAATTCA-AGAATATGATAAGGCTTCCACTAA-GGCTAACT
AAFW02000021_1460_302_YJM789       AGCC-GTTTCAGCTTCC-AATTTACC-GGAATTTGATAGAGATTCCACTAA-GGTTAATT
AAFW02000021_267276_302_YJM789     AGAC-GTTTCAGCTTCC-AAAATTCA-AGAATATGATAAGGCTTCCACTAA-GGCTAACT
AAFW02000032_263225_302_YJM789     AGAC-GTTTCAGCTTCC-AAAATTCA-AGAATATGATAAGGCTTCCACTAA-GGCTAACT
AAFW02000145_1060593_302_YJM789    AGAC-GTTTCAGCTTCC-AAAATTCA-AGAATATGATAAGGCTTCCACTAA-GGCTAACT
AAFW02000145_516507_302_YJM789     AGAC-GTTTCAGCTTCC-AAAATTCA-AGAATATGATAAGGCTTCCACTAA-GGCTAACT
AAFW02000145_957061_302_YJM789     GGAC-ATTTCAGCTTCC-AAAACAGA-AGAATGTGAGAAGGTTTCCACTAA-GGCCAATT
AAFW02000168_973_302_YJM789        AGCC-GTTTCAGCTTCC-AATTTACC-GGAATTTGATAGAGATTCCACTAA-GGTTAATT
AAFW02000170_3254_302_YJM789       AGAC-GTTTCAGCTTCC-AAAATTCA-AGAATATGATAAGGCTTCCACTAA-GGCTAACT
AAFW02000171_2599_302_YJM789       AGAC-GTTTCAGCTTCC-AAAATTCA-AGAATATGATAAGGCTTCCACTAA-GGCTAACT
AAFW02000171_319177_302_YJM789     AGCC-GTTTCAGCTTCC-AATTTACC-GGAATTTGATAGAGATTCCACTAA-GGTTAATT
AAFW02000179_722_302_YJM789        AGAC-GTTTCAGCTTCC-AAAATTCA-AGAATATGATAAGGCTTCCACTAA-GGCTAACT
AAFW02000182_974_302_YJM789        AGAC-ATTTCAGCTTCC-AAAACAGA-AGAATGTGAGAAGGTTTCCACTCA-GGCTAATT
AAFW02000189_1441_302_YJM789       AGAC-ATTTCAGCTTCC-AAAACAGA-AGAATGTGAGAAGGTTTCCACTCA-GGCTAATT
AAFW02000192_3572_302_YJM789       AGAC-GTTTCAGCTTCC-AAAATTCA-AGAATATGATAAGGCTTCCACTAA-GGCTAACT
AAFW02000193_187_302_YJM789        AGAC-GTTTCAGCTTCC-AAAATTCA-AGAATATGATAAGGCTTCCACTAA-GGCTAACT
AAFW02000195_1321_302_YJM789       AGAC-GTTTCAGCTTCC-AAAACAGA-AGAATGTGAGAAGGTTTCCACTAA-GGCTAACT
AAFW02000196_1354_302_YJM789       AGAC-GTTTCAGCTTCC-AAAATTCA-AGAATATGATAAGGCTTCCACTAA-GGCTAACT
AAFW02000198_5402_302_YJM789       AGAC-GTTTCAGCTTCC-AAAATTCA-AGAATATGATAAGGCTTCCACTAA-GGCTAACT
AAFW02000199_2132_302_YJM789       AGAC-GTTTCAGCTTCC-AAAATTCA-AGAATATGATAAGGCTTCCACTAA-GGCTAACT
AAFW02000202_3668_301_YJM789       AGAC-GTTTCAGCTTCC-AAAACAGA-AGAATGTGAGAAGGCTTCCACTAA-GGCTAACT
AAFW02000252_6029_302_YJM789       AGCC-GTTTCAGCTTCC-AATTTACC-GGAATTTGATAGAGATTCCACTAA-GGTTAATT
AAFW02000253_6652_302_YJM789       AGCC-GTTTCAGCTTCC-AATTTACC-GGAATTTGATAGAGATTCCACTAA-GGTTAATT
AAFW02000255_356_302_YJM789        AGCC-GTTTCAGCTTCC-AATTTACC-GGAATTTGATAGAGATTCCACTAA-GGTTAATT
contig02052_2_302_YPS1009          AGAC-ATTTCAGCTTCC-AATACAGA-AGAATGTGAGAAGGTTTCCACTCA-GGCTAATT
contig02177_525_302_YPS1009        GGAC-ATTTCAGCTTCC-AAAACAGA-AGAATGTGAGAAGGTTTCCACTAA-GGCCAATT
Contig147.1_16_302_YPS163          GGAC-ATTTCAGCTTAC-AAAACAGA-AGAATGTGAGAAGGTTTCCACTAA-GGCCAATT
Contig185.1_203_302_YPS163         AGAC-ATTTCAGCTTCC-AAAACAGA-AGAATGTGAGAAGGTTTCCACTCA-GGCTAATT
Contig225.38_583_302_YPS163        GGAC-ATTTCAGCTTAC-AAAACAGA-AGAATGTGAGAAGGTTTCCACTAA-GGCCAATT


ABSV01000778_1_302_AWRI1631        CTCAA-CAAGAGACAA-CACCTGG-GACATCAGCTGTTCCAGAGAACCATCATCATGTCT
CM001081.1_761961_302_AWRI796      CTCAA-CAGCCAACAA-CACCTCC-CTCAGCTGCTGTTCCAGAGAACCATCATCATGCCT
CM001082.1_243964_302_AWRI796      CTCAA-CAGACAACAA-CACCTGC-TTCATCAGCTGTTCCAGAGAACCCCCATCATGCCT
CM001090.1_275211_302_AWRI796      CTCAA-CAAGAGACAA-CACCTGG-GACATCAGCTGTTCCAGAGAACCATCATCATGTCT
GL873292.1_498_302_CBS7960         CTCAA-CAAGAGACAA-CACCTGG-GACATCAGCTGTTCCAGAGAACCATCATCATGTCT
GL873294.1_113029_302_CBS7960      CTCAA-CAGACAACAA-CACCTGC-TTCATCAGCTGTTCCAGAGAACCCCCATCATGCCT
GL873344.1_419_302_CBS7960         CTCAA-CAGACAACAA-CACCTGC-TTCATCAGCTGTTCCAGAGAACCCCCATCATGCCT
GL873380.1_49758_302_CBS7960       CTCAA-CAGACAACAA-CACCTGC-TTCATCAGCTGTTCCAGAGAACCCCCATCATGCCT
GL873402.1_503_302_CBS7960         CTCAA-CAGACAACAA-CACCTGC-TTCATCAGCTGTTCCAGAGAACCCCCATCATGCCT
GL873410.1_1128_302_CBS7960        CTCAA-GAAGAGACAA-CACCTGG-GACATCAGCTGTTCCAGAGAACCATCATCATGTCT
GL873416.1_35809_302_CBS7960       CTCAA-CAAGAGACAA-CACCTGG-GACATCAGCTGTTCCAGAGAACCATCATCATGTCT
GL873423.1_11574_302_CBS7960       CTCAA-CAAGAGACAA-CACCTGG-GACATCAGCTGTTCCAGAGAACCATCATCATGTCT
GL873463.1_624_302_CBS7960         CTCAA-CAGACAACAA-CACCTGC-TTCATCAGCTGTTCCAGAGAACCCCCATCATGCCT
GL873486.1_1004_302_CBS7960        TTCAA-CAGACAACAA-AACCTGT-TACATCAGCTGTTCCAGAGAACCATCATCATGCAT
GL876596.1_32251_301_CLIB215       CTCAA-GATGAGACAA-CACCTAGAGACATCAGCTGTTCCAGAGAACCATCATCATGTCT
GL876616.1_63244_302_CLIB215       CTCAA-GAAGAGACAA-CACCTGG-GACATCAGCTGTTCCAGAGAACCATCATCATGTCT
GL876616.1_64128_302_CLIB215       CTCAA-GAAGAGACAA-CACCTGG-GACATCAGCTGTTCCAGAGAACCATCATCATGTCT
GL876649.1_37961_302_CLIB215       CTCAA-CAGCCAACAA-CACCTCC-CTCAGCTGCTGTTCCAGAGAACCATCATCATGCCT
GL876667.1_47457_302_CLIB215       CTCAA-CAAGAGACAA-CACCTGG-GACATCAGCTGTTCCAGAGAACCATCATCATGTCT
GL876674.1_53142_302_CLIB215       CTCAA-CAAGAGACAA-CACCTGG-GACATCAGCTGTTCCAGAGAACCATCATCATGTCT
GL876698.1_34100_302_CLIB215       CTCAA-CAAGAGACAA-CACCTGG-GACATCAGCTGTTCCAGAGAACCATCATCATGTCT
GL876728.1_1175_302_CLIB215        CTCAA-GAAGAGACAA-CACCTGG-GACATCAGCTGTTCCAGAGAACCATCATCATGTCT
GL876746.1_3075_302_CLIB215        CTCAA-CAAGAGACAA-CACCTGG-GACATCAGCTGTTCCAGAGAACCATCATCATGTCT
GL876750.1_791_302_CLIB215         CTCAA-CAAGAGACAA-CACCTGG-GACATCAGCTGTTCCAGAGAACCATCATCATGTCT
GL876793.1_17799_301_CLIB215       CTCAA-CAAGAGACAA-CACCTGG-GACATCAGCTGTTCCAGAGAACCATCATCATGTCT
GL876817.1_363_302_CLIB215         CTCAA-CAAGAGACAA-CACCTGG-GACATCAGCTGTTCCAGAGAACCATCATCATGTCT
GL875100.1_22158_302_CLIB324       CTCAA-CAGCCAACAA-CACCTCC-CTCAGCTGCTGTTCCAGAGAACCATCATCATGCCT
GL875126.1_28586_302_CLIB324       CTCAA-CAGACAACAA-CACCTGC-TTCATCAGCTGTTCCAGAGAACCCCCATCATGCCT
GL875129.1_32563_302_CLIB324       CTCAA-CAAGAGACAA-CACCTGG-GACATCAGCTGTTCCAGAGAACCATCATCATGTCT
GL875132.1_36232_302_CLIB324       CTCAA-CAGACAACAA-CACCTGC-TTCATCAGCTGTTCCAGAGAACCCCCATCATGCCT
GL875284.1_20476_302_CLIB324       CTCAA-GAAGAGACAA-CACCTGG-GACATCAGCTGTTCCAGAGAACCATCATCATGTCT
contig12624_501_302_CLIB382        CTCAA-CAGCCAACAA-CACCTCC-CTCAGCTGCTGTTCCAGAGAACCATCATCATGCCT
contig12674_203_302_CLIB382        CTCAA-CAAGAGACAA-CACCTGG-GACATCAGCTGTTCCAGAGAACCATCATCATGTCT
contig12715_498_301_CLIB382        CTCAA-CAGACAACAA-CACCTGC-TTCATCAGCTGTTCCAGAGAACCCCCATCATGCCT
FN393062_115034_302_EC1118         CTCAA-CAAGAGACAA-CACCTGG-GACATCAGCTGTTCCAGAGAACCATCATCATGTCT
FN393063_852018_302_EC1118         CTCAA-GAAGAGACAA-CACCTGG-GACATCAGCTGTTCCAGAGAACCATCATCATGTCT
FN393067_419530_302_EC1118         CTCAA-CAGACAACAA-CACCTGC-TTCATCAGCTGTTCCAGAGAACCCCCATCATGCCT
FN393071_263714_302_EC1118         CTCAA-CAAGAGACAA-CACCTGG-GACATCAGCTGTTCCAGAGAACCATCATCATGTCT
FN393078_449579_302_EC1118         CTCAA-CAGACAACAA-CACCTGC-TTCATCAGCTGTTCCAGAGAACCCCCATCATGCCT
FN394217_745200_302_EC1118         CTCAA-CAAGAGACAA-CACCTGG-GACATCAGCTGTTCCAGAGAACCATCATCATGTCT
GL876003.1_7853_302_FL100          CTCGA-CAGCCAATAA-CACCTCC-CTCGTCTGCTGTTTCAGAGAACCACCATCATGCCT
GL876008.1_18660_302_FL100         CTCAA-CAGACAACAA-CACCTGC-TTCATCAGCTGTTCCAGAGAACCCCCATCATGCCT
GL876029.1_19673_302_FL100         CTCAA-CAGCCAACAA-CACCTCC-CTCAGCTGCTGTTCCAGAGAACCATCATCATGCCT
GL876067.1_31476_302_FL100         CTCAA-CAGACAACAA-AACCTGT-TACATCAGCTGTTCCAGAGAACCATCATCATGCCT
GL876069.1_1039_302_FL100          CTCAA-CAAGAGACAA-CACCTGG-GACATCAGCTGTTCCAGAGAACCATCATCATGTCT
GL876156.1_23015_302_FL100         CTCAA-CAAGAGACAA-CACCTGG-GACATCAGCTGTTCCAGAGAACCATCATCATGTCT
GL876173.1_329_302_FL100           CTCAA-GAAGAGACAA-CACCTGG-GACATCAGCTGTTCCAGAGAACCATCATCATGTCT
GL876220.1_11156_302_FL100         CTCAA-CAAGAGACAA-CACCTGG-GACATCAGCTGTTCCAGAGAACCATCATCATGTCT
GL876243.1_17309_302_FL100         CTCAA-CAGCCAACAA-CACCTCT-CTCATCTGCTGTTCCAGAGAACCATCATCATGCCT
GL876356.1_11207_301_FL100         CTCAA-CAAGAGACAA-CACCTGG-GACATCAGCTGTTCCAGAGAACCATCATCATGTCT
GL876403.1_3976_302_FL100          CTCAA-CAAGAGACAA-CACCTGG-GACATCAGCTGTTCCAGAGAACCATCATCATGTCT
GL876484.1_1277_302_FL100          CTCAA-CAAGAGACAA-CACCTGG-GACATCAGCTGTTCCAGAGAACCATCATCATGTCT
CM001113.1_766732_302_FOSTERSB     CTCAA-CAGCCAACAA-CACCTCC-CTCAGCTGCTGTTCCAGAGAACCATCATCATGCCT
CM001113.1_934558_302_FOSTERSB     CTCGA-CAGCCAATAA-CACCTCC-CTCGTCTGCTGTTTCAGAGAACCACCATCATGCCT
CM001123.1_536363_302_FOSTERSB     CTCAA-CAGACAACAA-CACCTGC-TTCATCAGCTGTTCCAGAGAACCCCCATCATGCCT
AEEZ01000070_25537_302_FOSTERSO    CTCAA-CAAGAGACAA-CACCTGG-GACATCAGCTGTTCCAGAGAACCATCATCATGTCT
AEEZ01000077_143582_302_FOSTERSO   CTCAA-GAAGAGACAA-CACCTGG-GACATCAGCTGTTCCAGAGAACCATCATCATGTCT
AEEZ01000102_5932_302_FOSTERSO     CTCAA-CAGACAACAA-CACCTGC-TTCATCAGCTGTTCCAGAGAACCCCCATCATGCCT
AEEZ01000103_6389_301_FOSTERSO     CTCAA-CAAGAGACAA-CACCTGG-GACATCAGCTGTTCCAGAGAACCATCATCATGTCT
AEEZ01000104_650_302_FOSTERSO      CTCAA-CAGACAACAA-CACCTGC-TTCATCAGCTGTTCCAGAGAACCCCCATCATGCCT
AEEZ01000125_481_302_FOSTERSO      CTCAA-CAAGAGACAA-CACCTGG-GACATCAGCTGTTCCAGAGAACCATCATCATGTCT
AEEZ01000127_1084_302_FOSTERSO     CTCAA-CAAGAGACAA-CACCTGG-GACATCAGCTGTTCCAGAGAACCATCATCATGTCT
AEEZ01000128_460_302_FOSTERSO      CTCAA-CAAGAGACAA-CACCTGG-GACATCAGCTGTTCCAGAGAACCATCATCATGTCT
AEEZ01000133_968_302_FOSTERSO      CTCAA-CAAGAGACAA-CACCTGG-GACATCAGCTGTTCCAGAGAACCATCATCATGTCT
contig01585_322_302_I14            CTCGA-CAGCCAATAA-CACCTCC-CTCGTCTGCTGTTTCAGAGAACCACCATCATGCCT
contig01713_222_302_I14            CTCAA-CAAGAGACAA-CACCTGG-GACATCAGCTGTTCCAGAGAACCATCATCATGTCT
ACFL01000235_1_301_JA291           CTCAA-CAAGAGACAA-CACCTGG-GACATCAGCTGTTCCAGAGAACCATCATCATGTCT
ACFL01000374_3_302_JA291           CTCAA-CAGCCAACAA-CACCTCC-CTCAGCTGCTGTTCCAGAGAACCATCATCATGCCT
ADVV01000018_17596_302_LALVINQA23  CTCAA-CAAGAGACAA-CACCTGG-GACATCAGCTGTTCCAGAGAACCATCATCATGTCT
ADVV01000098_5881_302_LALVINQA23   CTCAA-CAAGAGACAA-CACCTGG-GACATCAGCTGTTCCAGAGAACCATCATCATGTCT
ADVV01000106_638_303_LALVINQA23    CTCAA-CAGACAACAA-CACCTGC-TTCATCAGCTGTTCCAGAGAACCCCCATCATGCCT
ADVV01000114_509_302_LALVINQA23    CTCAA-CAGACAACAA-CACCTGC-TTCATCAGCTGTTCCAGAGAACCCCCATCATGCCT
Contig13.7_1_302_M22               CTCAA-CAGCCAACAA-CACCTCC-CTCAGCTGCTGTTCCAGAGAACCATCATCATGCCT
Contig1730.1_346_302_M22           CTCAA-CAAGAGACAA-CACCTGG-GACATCAGCTGTTCCAGAGAACCATCATCATGTCT
contig02559_1020_303_NC02          CTCAA-CAGCCAACAA-CACCTTC-CTCATCTGCTGTTCCAGAGAACCATCATCATGCCT
AAEG01000022_299433_302_RM11       CTCAA-CAAGAGACAA-CACCTGG-GACATCAGCTGTTCCAGAGAACCATCATCATGTCT
AAEG01000033_545801_302_RM11       CTCAA-CAAGAGACAA-CACCTGG-GACATCAGCTGTTCCAGAGAACCATCATCATGTCT
AAEG01000044_96401_302_RM11        CTCAA-CAAGAGACAA-CACCTGG-GACATCAGCTGTTCCAGAGAACCATCATCATGTCT
AAEG01000048_5541_303_RM11         CTCAA-CAAGAGACAA-CACCTGG-GACATCAGCTGTTCCAGAGAACCATCATCATGTCT
AAEG01000070_37611_301_RM11        CTCAA-CAAGAGACAC-CCCCTAG-GTCATCACCTGTTCCAGAGAACCATCATCATGTCT
AAEG01000073_434361_302_RM11       CTCAA-GAAGAGACAA-CACCTGG-GACATCAGCTGTTCCAGAGAACCATCATCATGTCT
AAEG01000073_517874_305_RM11       CTCAAAGAAGAGACAA-CACCACC-CACATCAGCTATTCCAGAAAACCATCAACAAGTCT
AAEG01000074_15_302_RM11           CTCAA-CAAGAGACAA-CACCTGG-GACATCAGCTGTTCCAGAGAACCATCATCATGTCT
AAEG01000082_54152_302_RM11        CTCAA-CAAGAGACAA-CACCTGG-GACATCAGCTGTTCCAGAGAACCATCATCATGTCT
AAEG01000092_163427_302_RM11       CTCAA-CAAGAGACAA-CACCTGG-GACATCAGCTGTTCCAGAGAACCATCATCATGTCT
AAEG01000092_329898_302_RM11       CTCAA-CAGCCAACAA-CACCTCC-CTCAGCTGCTGTTCCAGAGAACCATCATCATGCCT
AAEG01000105_141369_302_RM11       CTCAA-CAAGAGACAA-CACCTGG-GACATCAGCTGTTCCAGAGAACCATCATCATGTCT
chrom01_165825_302_S288C           CTCAA-CAGACAACAA-CACCTGC-TTCATCAGCTGTTCCAGAGAACCCCCATCATGCCT
chrom02_221371_302_S288C           CTCAA-CAGCCAACAA-CACCTCC-CTCATCTGCTGTTCCAGAGAACCATCATCATGCCT
chrom02_259910_302_S288C           CTCAA-CAGACAACAA-CACCTGC-TTCATCAGCTGTTCCAGAGAACCCCCATCATGCCT
chrom02_29976_302_S288C            CTCAA-CAAGAGACAA-CACCTGG-GACATCAGCTGTTCCAGAGAACCATCATCATGTCT
chrom03_85143_302_S288C            CTCAA-CAAGAGACAA-CACCTGG-GACATCAGCTGTTCCAGAGAACCATCATCATGTCT
chrom04_1096105_302_S288C          CTCAA-CAGACAACAA-CACCTGC-TTCATCAGCTGTTCCAGAGAACCCCCATCATGCCT
chrom04_1207038_302_S288C          CTCAA-CAGACAACAA-CACCTGC-TTCATCAGCTGTTCCAGAGAACCCCCATCATGCCT
chrom04_519315_302_S288C           CTCAA-CAAGAGACAA-CACCTGG-GACATCAGCTGTTCCAGAGAACCATCATCATGTCT
chrom04_651085_302_S288C           CTCAA-CAGACAACAA-CACCTGC-TTCATCAGCTGTTCCAGAGAACCCCCATCATGCCT
chrom04_803236_302_S288C           CTCAA-CAGCCAACAA-CACCTCC-CTCAGCTGCTGTTCCAGAGAACCATCATCATGCCT
chrom04_872153_302_S288C           CTCAA-GAAGAGACAA-CACCTGG-GACATCAGCTGTTCCAGAGAACCATCATCATGTCT
chrom04_883886_302_S288C           CTCAA-CAGACAACAA-CACCTGC-TTCATCAGCTGTTCCAGAGAACCCCCATCATGCCT
chrom04_981503_302_S288C           CTCAA-CAAGAGACAA-CACCTGG-GACATCAGCTGTTCCAGAGAACCATCATCATGTCT
chrom04_992308_302_S288C           CTCAA-CAGACAACAA-CACCTGC-TTCATCAGCTGTTCCAGAGAACCCCCATCATGCCT
chrom05_448983_302_S288C           CTCAA-CAGACAACAA-CACCTGC-TTCATCAGCTGTTCCAGAGAACCCCCATCATGCCT
chrom05_498083_302_S288C           CTCAA-CAGACAACAA-CACCTGC-TTCATCAGCTGTTCCAGAGAACCCCCATCATGCCT
chrom06_138245_302_S288C           CTCAA-CAAGAGACAA-CACCTGG-GACATCAGCTGTTCCAGAGAACCATCATCATGTCT
chrom07_536098_302_S288C           CTCAA-CAGACAACAA-CACCTGC-TTCATCAGCTGTTCCAGAGAACCCCCATCATGCCT
chrom07_567426_302_S288C           CTCAA-CAGACAACAA-CACCTGC-TTCATCAGCTGTTCCAGAGAACCCCCATCATGCCT
chrom07_574368_302_S288C           CTCAA-CAAGAGACAA-CACCTGG-GACATCAGCTGTTCCAGAGAACCATCATCATGTCT
chrom07_811779_302_S288C           CTCAA-CAAGAGACAA-CACCTGG-GACATCAGCTGTTCCAGAGAACCATCATCATGTCT
chrom07_822974_302_S288C           CTCAA-CAGACAACAA-CACCTGC-TTCATCAGCTGTTCCAGAGAACCCCCATCATGCCT
chrom08_549305_302_S288C           CTCAA-CAGACAACAA-CACCTGC-TTCATCAGCTGTTCCAGAGAACCTCCATCATGCCT
chrom10_472801_302_S288C           CTCAA-CAGACAACAA-CACCTGC-TTCATCAGCTGTTCCAGAGAACCCCCATCATGCCT
chrom10_478385_302_S288C           CTCAA-CAGACAACAA-CACCTGC-TTCATCAGCTGTTCCAGAGAACCCCCATCATGCCT
chrom12_220667_302_S288C           CTCAA-CAGACAACAA-CACCTGC-TTCATCAGCTGTTCCAGAGAACCCCCATCATGCCT
chrom12_481560_302_S288C           CTCAA-CAGACAACAA-CACCTGC-TTCATCAGCTGTTCCAGAGAACCCCCATCATGCCT
chrom12_593479_302_S288C           CTCAA-CAGACAACAA-CACCTGC-TTCATCAGCTGTTCCAGAGAACCCCCATCATGCCT
chrom12_651158_302_S288C           CTCAA-CAGACAACAA-CACCTGC-TTCATCAGCTGTTCCAGAGAACCCCCATCATGCCT
chrom12_941524_302_S288C           CTCAA-CAAGAGACAA-CACCTGG-GACATCAGCTGTTCCAGAGAACCATCATCATGTCT
chrom12_981368_302_S288C           CTCAA-GAAGAGACAA-CACCTGG-GACATCAGCTGTTCCAGAGAACCATCATCATGTCT
chrom13_184502_302_S288C           CTCAA-CAGACAACAA-CACCTGC-TTCATCAGCTGTTCCAGAGAACCTCCATCATGCCT
chrom13_196669_302_S288C           CTCAA-CAGACAACAA-CACCTGC-TTCATCAGCTGTTCCAGAGAACCCCCATCATGCCT
chrom13_362586_302_S288C           CTCAA-CAGCCAACAA-CACCTCT-CTCATCTGCTGTTCCAGAGAACCATCATCATGCCT
chrom13_378284_302_S288C           CTCAA-CAGACAACAA-CACCTGC-TTCATCAGCTGTTCCAGAGAACCCCCATCATGCCT
chrom14_102191_302_S288C           CTCAA-CAGACAACAA-CACCTGC-TTCATCAGCTGTTCCAGAGAACCCCCATCATGCCT
chrom14_519497_302_S288C           CTCAA-CAGACAACAA-CACCTGC-TTCATCAGCTGTTCCAGAGAACCCCCATCATGCCT
chrom14_567659_302_S288C           CTCAA-CAAGAGACAA-CACCTGG-GACATCAGCTGTTCCAGAGAACCATCATCATGTCT
chrom15_118041_302_S288C           CTCAA-CAGACAACAA-CACCTGC-TTCATCAGCTGTTCCAGAGAACCCCCATCATGCCT
chrom15_595153_302_S288C           CTCAA-CAGACAACAA-CACCTGC-TTCATCAGCTGTTCCAGAGAACCCCCATCATGCCT
chrom15_709691_302_S288C           CTCAA-CAAGAGACAA-CACCTGG-GACATCAGCTGTTCCAGAGAACCATCATCATGTCT
chrom15_970619_302_S288C           CTCAA-GAAGAGACAA-CACCTGG-GACATCAGCTGTTCCAGAGAACCATCATCATGTCT
chrom16_56789_302_S288C            CTCAA-CAGACAACAA-CACCTGC-TTCATCAGCTGTTCCAGAGAACCCCCATCATGCCT
chrom16_810228_302_S288C           CTCAA-CAGACAACAA-CACCTGC-TTCATCAGCTGTTCCAGAGAACCCCCATCATGCCT
chrom16_844750_302_S288C           CTCAA-CAGACAACAA-CACCTGC-TTCATCAGCTGTTCCAGAGAACCCCCATCATGCCT
chrom16_856216_302_S288C           CTCAA-CAGACAACAA-CACCTGC-TTCATCAGCTGTTCCAGAGAACCCCCATCATGCCT
CM000921.1_164282_302_SIGMA1278    CTCAA-CAGACAACAA-CACCTGC-TTCATCAGCTGTTCCAGAGAACCTCCATCATGCCT
CM000922.1_622355_302_SIGMA1278    CTCAA-CAGACAACAA-CACCTGC-TTCATCAGCTGTTCCAGAGAACCCCCATCATGCCT
CM000922.1_628564_302_SIGMA1278    CTCAA-CAGACAACAA-CACCTGC-TTCATCAGCTGTTCCAGAGAACCCCCATCATGCCT
CM000923.1_146180_302_SIGMA1278    CTCAA-CAGACAACAA-CACCTGC-TTCATCAGCTGTTCCAGAGAACCCCCATCATGCCT
CM000923.1_149742_302_SIGMA1278    CTCAA-CAGACAACAA-CACCTGC-TTCATCAGCTGTTCCAGAGAACCCCCATCATGCCT
CM000923.1_85796_302_SIGMA1278     CTCAA-CAGACAACAA-CACCTGC-TTCATCAGCTGTTCCAGAGAACCCCCATCATGCCT
CM000924.1_424796_302_SIGMA1278    CTCAA-CAGACAACAA-CACCTGC-TTCATCAGCTGTTCCAGAGAACCCCCATCATGCCT
CM000924.1_648311_302_SIGMA1278    CTCAA-CAGACAACAA-CACCTGC-TTCATCAGCTGTTCCAGAGAACCCCCATCATGCCT
CM000924.1_784397_302_SIGMA1278    CTCAA-CAGCCAACAA-CACCTCC-CTCAGCTGCTGTTCCAGAGAACCATCATCATGCCT
CM000924.1_950407_302_SIGMA1278    CTCAA-CAAGAGACAA-CACCTGG-GACATCAGCTGTTCCAGAGAACCATCATCATGTCT
CM000924.1_958860_302_SIGMA1278    CTCAA-CAGACAACAA-CACCTGC-TTCATCAGCTGTTCCAGAGAACCCCCATCATGCCT
CM000924.1_964444_302_SIGMA1278    CTCAA-CAGACAACAA-CACCTGC-TTCATCAGCTGTTCCAGAGAACCCCCATCATGCCT
CM000925.1_119975_302_SIGMA1278    CTCAA-CAGACAACAA-CACCTGC-TTCATCAGCTGTTCCAGAGAACCCCCATCATGCCT
CM000925.1_133204_302_SIGMA1278    CTCAA-GAAGAGACAA-CACCTGG-GACATCAGCTGTTCCAGAGAACCATCATCATGTCT
CM000925.1_513091_302_SIGMA1278    CTCAA-CAGACAACAA-CACCTGC-TTCATCAGCTGTTCCAGAGAACCCCCATCATGCCT
CM000927.1_403813_303_SIGMA1278    CTCAA-CAAGAGACAA-CACCTGG-GACATCAGCTGTTCCAGAGAACCATCATCATGTCT
CM000927.1_693350_305_SIGMA1278    CTCAA-CAGACAACAA-CACCTGC-TTCATCAGCTGTTCCAGAGAACCCCCATCATGCCT
CM000927.1_762045_302_SIGMA1278    CTCAA-CAAGAGACAA-CACCTGG-GACACCAGCTGTTCCAGAGAACCATCATCATGTCT
CM000927.1_860553_306_SIGMA1278    CTCAA-CAAGAGACAAACACCTGG-GACATCAGCTGTTCCAGAGAACCATCATCATGTCT
CM000928.1_121621_302_SIGMA1278    CTCAA-CAAGAGACAA-CACCTGG-GACATCAGCTGTTCCAGAGAACCATCATCATGTCT
CM000928.1_137978_302_SIGMA1278    CTCAA-CAGACAACAA-CACCTGC-TTCATCAGCTGTTCCAGAGAACCCCCATCATGCCT
CM000928.1_558878_302_SIGMA1278    CTCAA-CAGACAACAA-CACCTGC-TTCATCAGCTGTTCCAGAGAACCCCCATCATGCCT
CM000929.1_307920_302_SIGMA1278    CTCAA-CAGACAACAA-CACCTGC-TTCATCAGCTGTTCCAGAGAACCCCCATCATGCCT
CM000930.1_118182_302_SIGMA1278    CTCAA-CAGACAACAA-CACCTGC-TTCATCAGCTGTTCCAGAGAACCCCCATCATGCCT
CM000930.1_474647_302_SIGMA1278    CTCAA-CAGACAACAA-CACATGC-TTCATCAGCTGTTCCAGAGAACCCCCATCATGCCT
CM000930.1_542479_302_SIGMA1278    CTCAA-CAGACAACAA-CACCTGC-TTCATCAGCTGTTCCAGAGAACCCCCATCATGCCT
CM000931.1_219597_302_SIGMA1278    CTCAA-CAGACAACAA-CACCTGC-TTCATCAGCTGTTCCAGAGAACCCCCATCATGCCT
CM000931.1_519849_302_SIGMA1278    CTCAA-CAGACAACAA-CACCTGC-TTCATCAGCTGTTCCAGAGAACCCCCATCATGCCT
CM000932.1_163884_302_SIGMA1278    CTCAA-CAAGAGACAA-CACCTGG-GACATCAGCTGTTCCAGAGAACCATCATCATGTCT
CM000932.1_216211_302_SIGMA1278    CTCAA-CAGACAACAA-CACCTGC-TTCATCAGCTGTTCCAGAGAACCCCCATCATGCCT
CM000932.1_361648_302_SIGMA1278    CTCAA-CAAGAGACAA-CACCTGG-GACATCAGCTGTTCCAGAGAACCATCATCATGTCT
CM000932.1_372439_302_SIGMA1278    CTCAA-CAGACAACAA-CACCTGC-TTCATCAGCTGTTCCAGAGAACCCCCATCATGCCT
CM000932.1_504619_302_SIGMA1278    CTCAA-CAGACAACAA-CACATGC-TTCATCAGCTGTTCCAGAGAACCCCCATCATGCCT
CM000932.1_510206_302_SIGMA1278    CTCAA-CAGACAACAA-CACCTGC-TTCATCAGCTGTTCCAGAGAACCCCCATCATGCCT
CM000932.1_820337_302_SIGMA1278    CTCAA-CAAGAGACAA-CACCTGG-GACATCAGCTGTTCCAGAGAACCATCATCATGTCT
CM000933.1_189294_302_SIGMA1278    CTCAA-CAGACAACAA-CACCTGC-TTCATCAGCTGTTCCAGAGAACCTCCATCATGCCT
CM000933.1_376880_302_SIGMA1278    CTCAA-CAGACAACAA-CACATGC-TTCATCAGCTGTTCCAGAGAACCCCCATCATGCCT
CM000933.1_467797_302_SIGMA1278    CTCAA-CAAGAGACAA-CACCTGG-GACATCAGCTGTTCCAGAGAACCATCATCATGTCT
CM000934.1_514652_302_SIGMA1278    CTCAA-CAGACAACAA-CACCTGC-TTCATCAGCTGTTCCAGAGAACCCCCATCATGCCT
CM000934.1_562469_303_SIGMA1278    CTCAA-CAAGAGACAA-CACCTGG-GACATCAGCTGTTCCAGAGAACCATCATCATGTCT
CM000934.1_721511_302_SIGMA1278    CTCAA-CAGACAACAA-CACCTGC-TTCATCAGCTGTTCCAGAGAACCCCCATCATGCCT
CM000934.1_92147_302_SIGMA1278     CTCAA-CAAGAGACAA-CACCTGG-GACATCAGCTGTTCCAGAGAACCATCATCATGTCT
CM000935.1_116652_302_SIGMA1278    CTCAA-CAGACAACAA-CACCTGC-TTCATCAGCTGTTCCAGAGAACCCCCATCATGCCT
CM000935.1_849682_302_SIGMA1278    CTCAA-CAGACAACAA-CACCTGC-TTCATCAGCTGTTCCAGAGAACCCCCATCATGCCT
CM000936.1_807830_302_SIGMA1278    CTCAA-CAGACAACAA-CACCTGC-TTCATCAGCTGTTCCAGAGAACCCCCATCATGCCT
chr01_173054_302_SK1               CTCAA-CAGACAACAA-CACCTGC-TTCATCAGCTGTTCCAGAGAACCCCCATCATGCCT
chr01_194093_302_SK1               CTCAA-CAAGAGACAA-CACCTGG-GACATCAGCTGTTCCAGAGAACCATCATCATGTCT
chr04_819487_302_SK1               CTCGA-CAGCCAATAA-CACCTCC-CTCGTCTGCTGTTTCAGAGAACCACCATCATGCCT
chr05_122773_302_SK1               CTCAA-CAGACAACAA-CACCTGC-TTCATCAGCTGTTCCAGAGAACCCCCATCATGCCT
chr07_452002_302_SK1               CTCAA-CAGACAACAA-CACCTGC-TTCATCAGCTGTTCCAGAGAACCCCCATCATGCCT
chr07_576239_302_SK1               CTCAA-CAGACAACAA-CACCTGC-TTCATCAGCTGTTCCAGAGAACCCCCATCATGCCT
chr07_78293_302_SK1                CTCAA-CAAGAGACAA-CACCTGG-GACATCAGCTGTTCCAGAGAACCATCATCATGTCT
chr10_211279_302_SK1               CTCAA-CAGACAACAA-CACCTGC-TTCATCAGCTGTTCCAGAGAACCCCCATCATGCCT
chr10_487556_302_SK1               CTCAA-CAGACAACAA-CACCTAC-TTCATCAGCTGTTCCAGAGAACCCCCATCATGCCT
chr12_480371_302_SK1               CTCAA-CAGACAACAA-CACCTGC-TTCATCAGCTGTTCCAGAGAACCCCCATCATGCCT
chr16_856527_302_SK1               CTCAA-CAGACAACAA-CACCTGC-TTCATCAGCTGTTCCAGAGAACCCCCATCATGCCT
GL890460.1_947093_302_T7           CTCGA-CAGCCAATAA-CACCTCC-CTCGTCTGCTGTTTCAGAGAACCACCATCATGCCT
GL890490.1_5979_302_T7             CTCAA-CAGCCAACAA-CACCTCC-CTCATCTGCTGTTCCAGAGAACCATCATCATGCCT
GL889429.1_3612_302_T73            CTCAA-CAGACAACAA-CACCTGC-TTCATCAGCTGTTCCAGAGAACCCCCATCATGCCT
GL889489.1_1377_302_T73            TTCAA-CAGACAACAA-AACCTGT-TACATCAGCTGTTCCAGAGAACCATCATCATGCAT
ADXC01000004_293_302_VIN13         CTCAA-CAAGAGACAA-CACCTGG-AACATCAGCTGTTCCAGAGAACCATCATCATGTCT
ADXC01000021_45919_302_VIN13       CTCAA-CAGCCAACAA-CACCTCC-CTCAGCTGCTGTTCCAGAGAACCATCATCATGCCT
ADXC01000081_388_303_VIN13         CTCAA-CAAGAGACAA-CACCTGG-GACATCAGCTGTTCCAGAGAACCATCATCATGTCT
ADXC01000082_1038_302_VIN13        CTCAA-CAGACAACAA-CACCTGC-TTCATCAGCTGTTCCAGAGAACCCCCATCATGCCT
Contig31.1_514_302_WE372           CTCAA-CAGACAACAA-CACCTGC-TTCATCAGCTGTTCCAGAGAACCCCCATCATGCCT
Contig502.1_229_302_WE372          CTCAA-CAAGAGACAA-CACCTGG-GACATCAGCTGTTCCAGAGAACCATCATCATGTCT
GL872459_1866_302_Y10              CTCAA-CAGACAACAA-AACCTGT-TACATCAGCTGTTCCAGAGAACCATCATCATGCAT
GL872463_593_302_Y10               CTCAA-CAGACAACAA-CACCTGC-TTCATCAGCTGTTCCAGAGAACCCCCATCATGCCT
GL872551_1314_302_Y10              CTCAA-CAGACAACAA-CACCTGC-TTCATCAGCTGTTCCAGAGAACCCCCATCATGCCT
GL872606_14696_302_Y10             CTCAA-CAAGAGACAA-CACCTGG-GACATCAGCTGTTCCAGAGAACCATCATCATGTCT
GL872682_1978_302_Y10              CTCAA-CAGCCAACAA-CACCTCC-CTCATCTGCTGTTCCAGAGAACCATCATCATGCCT
GL872821_1188_302_Y10              CTCAA-CAGACAACAA-CACCTGC-TTCATCAGCTGTTCCAGAGAACCCCCATCATGCCT
GL872826_11483_302_Y10             CTCGA-CAGCCAATAA-CACCTCC-CTCGTCTGCTGTTTCAGAGAACCACCATCATGCCT
Contig21.1_351_302_Y12             CTCAA-CAGCCAACAA-CACCTCC-CTCATCTGCTGTTCCAGAGAACCATCATCATGCCT
Contig23.9_7845_302_Y12            CTCAA-CAGACAACAA-CACCTGC-TTCATCAGCTGTTCCAGAGAACCCCCATCATGCCT
Contig26.2_16714_302_Y12           CTCAA-CAGCCAACAA-CACCTCC-CTCATCTGCTGTTCCAGAGAACCATCATCATGCCT
Contig34.1_152714_302_Y12          CTCGA-CAGCCAATAA-CACCTCC-CTCGTCTGCTGTTTCAGAGAACCACCATCATGCCT
Contig51.1_6784_301_Y12            CTCAA-CAGACAACAA-CACCTGC-TTCATCAGCTGTTCCAGAGAACCCCCATCATGCCT
Contig57.1_1298_302_Y12            CTCAA-CAGACAACAA-CACCTGC-TTCATCAGCTGTTCCAGAGAACCCCCATCATGCCT
Contig61.11_127_302_Y12            CTCAA-CAAGAGACAA-CACCTGG-GACATCAGCTGTTCCAGAGAACCATCATCATGTCT
Contig73.1_235_302_Y12             CTCAA-CAGCCAACAA-CACCTCC-CTCATCTGCTGTTCCAGAGAACCATCATCATGCCT
Contig793.1_168_302_Y12            CTCAA-CAGCCAACAA-CACCTCC-CTCATCTGCTGTTCCAGAGAACCATCATCATGCCT
Contig8.1_361_302_Y12              CTCAA-CAGACAACAA-CACCTGC-TTCATCAGCTGTTCCAGAGAACCCCCATCATGCCT
Contig10.1_8625_302_Y9             CTCAA-CAAGAGACAA-CACCTGG-GACATCAGCTGTTCCAGAGAACCATCATCATGTCT
Contig35.10_6593_302_Y9            CTCGA-CAGCCAATAA-CACCTCC-CTCGTCTGCTGTTTCAGAGAACCACCATCATGCCT
Contig21.1_6579_302_Y9combined     CTCAA-CAAGAGACAA-CACCTGG-GACATCAGCTGTTCCAGAGAACCATCATCATGTCT
Contig252.1_2222_302_Y9combined    CTCAA-CAGACAACAA-CACCTGC-TTCATCAGCTGTTCCAGAGAACCCCCATCATGCCT
Contig38.7_16164_302_Y9combined    CTCGA-CAGCCAATAA-CACCTCC-CTCGTCTGCTGTTTCAGAGAACCACCATCATGCCT
Contig419.1_682_302_Y9combined     CTCAA-CAGCCAACAA-CACCTCC-CTCATCTGCTGTTCCAGAGAACCATCATCATGCCT
GL875737.1_74196_302_YJM269        CTCAA-CAGACAACAA-AACCTGT-TACATCAGCTGTTCCAGAGAACCATCATCATGCAT
GL875741.1_62758_302_YJM269        CTCAA-CAGACAACAA-CACCTGC-TTCATCAGCTGTTCCAGAGAACCCCCATCATGCCT
GL875756.1_79766_302_YJM269        CTCAA-CAGCCAACAA-CACCTCC-CTCATCTGCTGTTCCAGAGAACCATCATCATGCCT
GL875773.1_16573_302_YJM269        CTCAA-CAAGAGACAA-CACCTGG-GACATCAGCTGTTCCAGAGAACCATCATCATGTCT
GL875781.1_340_302_YJM269          CTCAA-CAGACAACAA-CACCTGC-TTCATCAGCTGTTCCAGAGAACCCCCATCATGCCT
GL875782.1_77174_302_YJM269        CTCGA-CAGCCAATAA-CACCTCC-CTCGTCTGCTGTTTCAGAGAACCACCATCATGCCT
GL875799.1_62211_302_YJM269        CTCAA-CAGCCAACAA-CACCTCC-CTCATCTGCTGTTCCAGAGAACCATCATCATGCCT
GL875825.1_14053_302_YJM269        CTCAA-CAGACAACAA-CACCTGC-TTCATCAGCTGTTCCAGAGAACCCCCATCATGCCT
GL875874.1_21932_302_YJM269        CTCAA-CAGCCAACAA-CACCTCC-CTCAGCTGCTGTTCCAGAGAACCATCATCATGCCT
GL875927.1_13220_302_YJM269        CTCAA-CAGCCAACAA-CACCTCC-CTCATCTGCTGTTCCAGAGAACCATCATCATGCCT
Contig129.1_538_302_YJM280         CTCAA-CAGACAACAA-CACCTGC-TTCATCAGCTGTTCCAGAGAACCCCCATCATGCCT
Contig236.1_182_302_YJM280         CTCAA-CAGCCAACAA-CACCTCC-CTCATCTGCTGTTCCAGAGAACCATCATCATGCCT
Contig267.1_460_302_YJM280         CTCAA-CAGACAACAA-AACCTGT-TACATCAGCTGTTCCAGAGAACCATCATCATGCAT
Contig72.1_3066_302_YJM280         CTCAA-CAAGAGACAA-CACCTGG-GACATCAGCTGTTCCAGAGAACCATCATCATGTCT
Contig33.6_1284_302_YJM320         CTCAA-CAGACAACAA-CACCTGC-TTCATCAGCTGTTCCAGAGAACCCCCATCATGCCT
Contig442.1_70_302_YJM320          CTCAA-CAGCCAACAA-CACCTCC-CTCATCTGCTGTTCCAGAGAACCATCATCATGCCT
Contig71.3_3423_302_YJM320         CTCAA-CAAGAGACAA-CACCTGG-GACATCAGCTGTTCCAGAGAACCATCATCATGTCT
contig00024_1396_302_YJM326        CTCGA-CAGCCAATAA-CACCTCC-CTCGTCTGCTGTTTCAGAGAACCACCATCATGCCT
contig01822_1455_301_YJM326        CTCAA-CAAGAGACAA-CACCTGG-GACATCAGCTGTTCCAGAGAACCATCATCATGTCT
contig01833_236_302_YJM326         CTCAA-CAGCCAACAA-CACCTCC-CTCATCTGCTGTTCCAGAGAACCATCATCATGCCT
contig01861_238_302_YJM326         CTCAA-CAGACAACAA-CACCTGC-TTCATCAGCTGTTCCAGAGAACCCCCATCATGCCT
Contig182.1_150_302_YJM421         CTCAA-CAGCCAACAA-CACCTCC-CTCAGCTGCTGTTCCAGAGAACCATCATCATGCCT
Contig188.1_244_302_YJM421         CTCAA-CAGACAACAA-CACCTGC-TTCATCAGCTGTTCCAGAGAACCCCCATCATGCCT
Contig202.1_268_302_YJM421         CTCAA-CAGCCAACAA-CACCTCC-CTCATCTGCTGTTCCAGAGAACCATCATCATGCCT
Contig206.1_163_302_YJM421         CTCAA-CAGACAACAA-CACCTGC-TTCATCAGCTGTTCCAGAGAACCCCCATCATGCCT
Contig208.1_448_302_YJM421         CTCAA-CAAGAGACAA-CACCTGG-GACATCAGCTGTTCCAGAGAACCATCATCATGTCT
Contig41.1_393_302_YJM421          CTCAA-CAGACAACAA-CACCTGC-TTCATCAGCTGTTCCAGAGAACCCCCATCATGCCT
Contig77.1_620_302_YJM421          CTCAA-CAAGAGACAA-CACCTGG-GACATCAGCTGTTCCAGAGAACCATCATCATGTCT
Contig99.1_492_302_YJM421          CTCGA-CAGCCAATAA-CACCTCC-CTCGTCTGCTGTTTCAGAGAACCACCATCATGCCT
contig08385_387_302_YJM428         CTCGA-CAGCCAATAA-CACCTCT-CTCGTCTGCTGTTTCAGAGAACCACCATCATGCCT
contig09396_1482_302_YJM428        CTCAA-CAGACAACAA-CACCTGC-TTCATCAGCTGTTCCAGAGAACCCCCATCATGCCT
contig10288_136_302_YJM428         CTCAA-CAAGAGACAA-CACCTGG-GACATCAGCTGTTCCAGAGAACCATCATCATGTCT
contig10592_1075_302_YJM428        CTCAA-CAGCCAACAA-CACCTCC-CTCATCTGCTGTTCCAGAGAACCATCATCATGCCT
contig00139_29_302_YJM451          CTCGA-CAGCCAATAA-CACCTCC-CTCGTCTGCTGTTTCAGAGAACCACCATCATGCCT
contig00853_481_302_YJM451         CTCAA-CAGCCAACAA-CACCTCC-CTCATCTGCTGTTCCAGAGAACCATCATCATGCCT
contig03545_187_302_YJM653         CTCAA-CAGACAACAA-AACCTGT-TACATCAGCTGTTCCAGAGAACCATCATCATGCCT
contig03615_223_302_YJM653         CTCAA-CAAGAGACAA-CACCTGG-GACATCAGCTGTTCCAGAGAACCATCATCATGTCT
contig03698_213_302_YJM653         CTCAA-CAGACAACAA-CACCTGC-TTCATCAGCTGTTCCAGAGAACCCCCATCATGCCT
contig03702_153_302_YJM653         CTCAA-CAGCCAACAA-CACCTCC-CTCATCTGCTGTTCCAGAGAACCATCATCATGCCT
AAFW02000011_384867_302_YJM789     CTCAA-CAGCCAACAA-CACCTCC-CTCATCTGCTGTTCCAGAGAACCATCATCATGCCT
AAFW02000017_5928_302_YJM789       CTCAA-CAGACAACAA-CACCTGC-TTCATCAGCTGTTCCAGAGAACCCCCATCATGCCT
AAFW02000019_426_302_YJM789        CTCAA-CAGACAACAA-CACCTGC-TTCATCAGCTGTTCCAGAGAACCCCCATCATGCCT
AAFW02000020_353898_302_YJM789     CTCAA-CAGACAACAA-CACCTGC-TTCATCAGCTGTTCCAGAGAACCCCCATCATGCCT
AAFW02000021_1460_302_YJM789       CTCAA-CAAGAGACAA-CACCTGG-GACATCAGCTGTTCCAGAGAACCATCATCATGTCT
AAFW02000021_267276_302_YJM789     CTCAA-CAGACAACAA-CACCTGC-TTCATCAGCTGTTCCAGAGAACCCCCATCATGCCT
AAFW02000032_263225_302_YJM789     CTCAA-CAGACAACAA-CACCTGC-TTCATCAGCTGTTCCAGAGAACCCCCATCATGCCT
AAFW02000145_1060593_302_YJM789    CTCAA-CAGACAACAA-CACCTGC-TTCATCAGCTGTTCCAGAGAACCCCCATCATGCCT
AAFW02000145_516507_302_YJM789     CTCAA-CAGACAACAA-CACCTGC-TTCATCAGCTGTTCCAGAGAACCCCCATCATGCCT
AAFW02000145_957061_302_YJM789     CTCGA-CAGCCAATAA-CACCTCC-CTCGTCTGCTGTTTCAGAGAACCACCATCATGCCT
AAFW02000168_973_302_YJM789        CTCAA-CAAGAGACAA-CACCTGG-GACATCAGCTGTTCCAGAGAACCATCATCATGTCT
AAFW02000170_3254_302_YJM789       CTCAA-CAGACAACAA-CACCTGC-TTCATCAGCTGTTCCAGAGAACCCCCATCATGCCT
AAFW02000171_2599_302_YJM789       CTCAA-CAGACAACAA-CACCTGC-TTCATCAGCTGTTCCAGAGAACCCCCATCATGCCT
AAFW02000171_319177_302_YJM789     CTCAA-CAAGAGACAA-CACCTGG-GACATCAGCTGTTCCAGAGAACCATCATCATGTCT
AAFW02000179_722_302_YJM789        CTCAA-CAGACAACAA-CACCTGC-TTCATCAGCTGTTCCAGAGAACCCCCATCATGCCT
AAFW02000182_974_302_YJM789        CTCAA-CAGCCAACAA-CACCTCC-CTCATCTGCTGTTCCAGAGAACCATCATCATGCCT
AAFW02000189_1441_302_YJM789       CTCAA-CAGCCAACAA-CACCTCC-CTCATCTGCTGTTCCAGAGAACCATCATCATGCCT
AAFW02000192_3572_302_YJM789       CTCAA-CAGACAACAA-CACCTGC-TTCATCAGCTGTTCCAGAGAACCCCCATCATGCCT
AAFW02000193_187_302_YJM789        CTCAA-CAGACAACAA-CACCTGC-TTCATCAGCTGTTCCAGAGAACCCCCATCATGCCT
AAFW02000195_1321_302_YJM789       CTCAA-CAGACAACAA-CACCTGC-TTCATCAGCTGTTCCAGAGAACCCCCATCATGCCT
AAFW02000196_1354_302_YJM789       CTCAA-CAGACAACAA-CACCTGC-TTCATCAGCTGTTCCAGAGAACCCCCATCATGCCT
AAFW02000198_5402_302_YJM789       CTCAA-CAGACAACAA-CACCTGC-TTCATCAGCTGTTCCAGAGAACCCCCATCATGCCT
AAFW02000199_2132_302_YJM789       CTCAA-CAGACAACAA-CACCTGC-TTCATCAGCTGTTCCAGAGAACCCCCATCATGCCT
AAFW02000202_3668_301_YJM789       CTCAA-CAGACAACAA-CACCTGC-TTCATCAGCTGTTCCAGAGAACCCCCATCATGCCT
AAFW02000252_6029_302_YJM789       CTCAA-CAAGAGACAA-CACCTGG-GACATCAGCTGTTCCAGAGAACCATCATCATGTCT
AAFW02000253_6652_302_YJM789       CTCAA-CAAGAGACAA-CACCTGG-GACATCAGCTGTTCCAGAGAACCATCATCATGTCT
AAFW02000255_356_302_YJM789        CTCAA-CAAGAGACAA-CACCTGG-GACATCAGCTGTTCCAGAGAACCATCATCATGTCT
contig02052_2_302_YPS1009          CTCAA-CAGCCAACAA-CACCTTC-CTCATCTGCTGTTCCAGAGAACCATCATCATGCCT
contig02177_525_302_YPS1009        CTCGA-CAGCCAATAA-CACCTCC-CTCGTCTGCTGTTTCAGAGAACCACCATCATGCCT
Contig147.1_16_302_YPS163          CTCGA-CAGCCAATAA-CACCTCC-CTCGTCTGCTGTTTCAGAGAACCACCATCATGCCT
Contig185.1_203_302_YPS163         CTCAA-CAGCCAACAA-CACCTCC-CTCATCTGCTGTTCCAGAGAACCATCATCATGCCT
Contig225.38_583_302_YPS163        CTCGA-CAGCCAATAA-CACCTCC-CTCGTCTGCTGTTTCAGAGAACCACCATCATGCCT


ABSV01000778_1_302_AWRI1631        CTCCTCAACCTGCTTCAG-TACCACCT-CCACAGAATGGACAGTACCAACAGCACGG-CA
CM001081.1_761961_302_AWRI796      CTCCTCAAGCTGCTCAAG-TACCATTG-CCACAAAATGGGCCGTACCCACAGCAGCG-AA
CM001082.1_243964_302_AWRI796      CTCCTCAAACTGCT-CAG-TCACATTCACCACAGAATGGGCCGTACCAACAGCAGTG-CA
CM001090.1_275211_302_AWRI796      CTCCTCAACCTGCTTCAG-TACCACCT-CCACAGAATGGACAGTACCAACAGCACGG-CA
GL873292.1_498_302_CBS7960         CTCCTCAACCTGCTTCAG-TACCACCT-CCACAGAATGGACAGTACCAACAGCACGG-CA
GL873294.1_113029_302_CBS7960      CTCCTCAACCTGCTTCAG-TACCACCT-CCACAGAATGGGCCGTACCCACAGCAGTG-CA
GL873344.1_419_302_CBS7960         CTCCTCAACCTGCTTCAG-TACCACCT-CCACAGAATGGGCCGTACCCACAGCAGTG-CA
GL873380.1_49758_302_CBS7960       CTCCTCAACCTGCTTCAG-TACCACCT-CCACAGAATGGGCCGTACCCACAGCAGTG-CA
GL873402.1_503_302_CBS7960         CTCCTCAAACTGCT-CAG-TCACATTCACCACAGAATGGGCCGTACCCACAGCAGTG-CA
GL873410.1_1128_302_CBS7960        CTCCTCAACCTGCTTCAG-TACCACCT-CCACAGAATGGACAGTACCAACAGCACGG-CA
GL873416.1_35809_302_CBS7960       CTCCTCAACCTGCTTCAG-TACCACCT-CCACAGAATGGACAGTACCAACAGCACGG-CA
GL873423.1_11574_302_CBS7960       CTCCTCAACCTGCTTCAG-TACCACCT-CCACAGAATGGACAGTACCAACAGCACGG-CA
GL873463.1_624_302_CBS7960         CTCCTCAACCTGCTTCAG-TACCACCT-CCACAGAATGGGCCGTACCCACAGCAGTG-CA
GL873486.1_1004_302_CBS7960        CTCCTCAAGCTGCTCAGG-CATCTTCG-CCACAGAATGGGCCGTACCCACAGCAGCT-CA
GL876596.1_32251_301_CLIB215       CTCCTCA-CCTGCTTCAG-TACCACCT-CCACAGAATGCACAGTACCTACAGCACGG-CA
GL876616.1_63244_302_CLIB215       CTCCTCAACCTGCTTCAG-TACCACCT-CCACAGAATGGACAGTACCAACAGCACGG-CA
GL876616.1_64128_302_CLIB215       CTCCTCAACCTGCTTCAG-TACCACCT-CCACAGAATGGACAGTACCAACAGCACGG-CA
GL876649.1_37961_302_CLIB215       CTCCTCAAGCTGCTCAAG-TACCATTG-CCACAAAATGGGCCGTACCCACAGCAGCG-AA
GL876667.1_47457_302_CLIB215       CTCCTCAACCTGCTTCAG-TACCACCT-CCACAGAATGGACAGTACCAACAGCACGG-CA
GL876674.1_53142_302_CLIB215       CTCCTCAACCTGCTTCAG-TACCACCT-CCACAGAATGGACAGTACCAACAGCACGG-CA
GL876698.1_34100_302_CLIB215       CTCCTCAACCTGCTTCAG-TACCACCT-CCACAGAATGGACAGTACCAACAGCACGG-CA
GL876728.1_1175_302_CLIB215        CTCCTCAACCTGCTTCAG-TACCACCT-CCACAGAATGGACAGTACCAACAGCACGG-CA
GL876746.1_3075_302_CLIB215        CTCCTCAACCTGCTTCAG-TACCACCT-CCACAGAATGGACAGTACCAACAGCACGG-CA
GL876750.1_791_302_CLIB215         CTCCTCAACCTGCTTCAG-TACCACCT-CCACAGAATGGACAGTACCAACAGCACGG-CA
GL876793.1_17799_301_CLIB215       CTCCTCAACCTGCTTCAG-TACCACCT-CCACAGAATGGACAGTACCAACAGCACGG-CA
GL876817.1_363_302_CLIB215         CTCCTCAACCTGCTTCAG-TACCACCT-CCACAGAATGGACAGTACCAACAGCACGG-CA
GL875100.1_22158_302_CLIB324       CTCCTCAAGCTGCTCAAG-TACCATTG-CCACAAAATGGGCCGTACCCACAGCAGCG-AA
GL875126.1_28586_302_CLIB324       CTCCTCAAACTGCT-CAG-TCACATTCACCACAGAATGGGCCGTACCAACAGCAGTG-CA
GL875129.1_32563_302_CLIB324       CTCCTCAACCTGCTTCAG-TACCACCT-CCACAGAATGGACAGTACCAACAGCACGG-CA
GL875132.1_36232_302_CLIB324       CTCCTCAAACTGCT-CAG-TCACATTCACCACAGAATGGGCCGTACCCACAGCAGTG-CA
GL875284.1_20476_302_CLIB324       CTCCTCAACCTGCTTCAG-TACCACCT-CCACAGAATGGACAGTACCAACAGCACGG-CA
contig12624_501_302_CLIB382        CTCCTCAAGCTGCTCAAG-TACCATTG-CCACAAAATGGGCCGTACCCACAGCAGCG-AA
contig12674_203_302_CLIB382        CTCCTCAACCTGCTTCAG-TACCACCT-CCACAGAATGGACAGTACCAACAGCACGG-CA
contig12715_498_301_CLIB382        CTCCTCAAACTGCT-CAG-TACCACCT-CCACAGAATGGGCCGTACCCACAGCAGTG-CA
FN393062_115034_302_EC1118         CTCCTCAACCTGCTTCAG-TACCACCT-CCACAGAATGGACAGTACCAACAGCACGG-CA
FN393063_852018_302_EC1118         CTCCTCAACCTGCTTCAG-TACCACCT-CCACAGAATGGACAGTACCAACAGCACGG-CA
FN393067_419530_302_EC1118         CTCCTCAACCTGCTTCAG-TACCACCT-CCACAGAATGGGCCGTACCCACAGCAGTG-CA
FN393071_263714_302_EC1118         CTCCTCAACCTGCTTCAG-TACCACCT-CCACAGAATGGACAGTACCAACAGCACGG-CA
FN393078_449579_302_EC1118         CTCCTCAAACTGCT-CAG-TCACATTCACCACAGAATGGGCCGTACCAACAGCAGTG-CA
FN394217_745200_302_EC1118         CTCCTCAACCTGCTTCAG-TACCACCT-CCACAGAATGGACAGTACCAACAGCACGG-CA
GL876003.1_7853_302_FL100          CTCCTCAAGCTGCTCAAC-TACCATTG-TCACAAGATGGGCCATACTCACAGCAGCT-CA
GL876008.1_18660_302_FL100         CTCCTCAAACTGCT-CAG-TCACATTCACCACAGAATGGGCCGTACCAACAGCAGTG-CA
GL876029.1_19673_302_FL100         CTCCTCAAGCTGCTCAAG-TACCATTG-CCACAAAATGGGCCGTACCCACAGCAGCG-AA
GL876067.1_31476_302_FL100         CTCCTCAAGCTGCTCAGG-CATCTTCG-CCACAGAATGGGCCGTACCCACAGCAGCT-CA
GL876069.1_1039_302_FL100          CTCCTCAACCTGCTTCAG-TACCACCT-CCACAGAATGGACAGTACCAACAGCACGG-CA
GL876156.1_23015_302_FL100         CTCCTCAACCTGCTTCAG-TACCACCT-CCACAGAATGGACAGTACCAACAGCACGG-CA
GL876173.1_329_302_FL100           CTCCTCAACCTGCTTCAG-TACCACCT-CCACAGAATGGACAGTACCAACAGCACGG-CA
GL876220.1_11156_302_FL100         CTCCTCAACCTGCTTCAG-TACCACCT-CCACAGAATGGACAGTACCAACAGCACGG-CA
GL876243.1_17309_302_FL100         CTCCTCAAGCTGCTCAAG-TACCATTG-CCACAAAATGGGCCGTACCCACAGCAGCG-CA
GL876356.1_11207_301_FL100         CTCCTCAACCTGCTTCAG-TACCACCT-CCACAGAATGGACAGTACCAACAGCACGG-CA
GL876403.1_3976_302_FL100          CTCCTCAACCTGCTTCAG-TACCACCT-CCACAGAATGGACAGTACCAACAGCACGG-CA
GL876484.1_1277_302_FL100          CTCCTCAACCTGCTTCAG-TACCACCT-CCACAGAATGGACAGTACCAACAGCACGG-CA
CM001113.1_766732_302_FOSTERSB     CTCCTCAAGCTGCTCAAG-TACCATTG-CCACAAAATGGGCCGTACCCACAGCAGCG-AA
CM001113.1_934558_302_FOSTERSB     CTCCTCAAGCTGCTCAAC-TACCATTG-TCACAAGATGGGCCATACTCACAGCAGCT-CA
CM001123.1_536363_302_FOSTERSB     CTCCTCAAACTGCT-CAG-TCACATTCACCACAGAATGGGCCGTACCAACAGCAGTG-CA
AEEZ01000070_25537_302_FOSTERSO    CTCCTCAACCTGCTTCAG-TACCACCT-CCACAGAATGGACAGTACCAACAGCACGG-CA
AEEZ01000077_143582_302_FOSTERSO   CTCCTCAACCTGCTTCAG-TACCACCT-CCACAGAATGGACAGTACCAACAGCACGG-CA
AEEZ01000102_5932_302_FOSTERSO     CTCCTCAACCTGCTTCAG-TACCACCT-CCACAGAATGGGCCGTACCCACAGCAGTG-CA
AEEZ01000103_6389_301_FOSTERSO     CTCCTCAACCTGCTTCAG-TACCACCT-CCACAGAATGGACAGTACCAACAGCACGG-CA
AEEZ01000104_650_302_FOSTERSO      CTCCTCAACCTGCTTCAG-TACCACCT-CCACAGAATGGGCCGTACCMACAGCACGG-CA
AEEZ01000125_481_302_FOSTERSO      CTCCTCAACCTGCTTCAG-TACCACCT-CCACAGAATGGACAGTACCAACAGCACGG-CA
AEEZ01000127_1084_302_FOSTERSO     CTCCTCAACCTGCTTCAG-TACCACCT-CCACAGAATGGACAGTACCAACAGCACGG-CA
AEEZ01000128_460_302_FOSTERSO      CTCCTCAACCTGCTTCAG-TACCACCT-CCACAGAATGGACAGTACCAACAGCACGG-CA
AEEZ01000133_968_302_FOSTERSO      CTCCTCAACCTGCTTCAG-TACCACCT-CCACAGAATGGACAGTACCAACAGCACGG-CA
contig01585_322_302_I14            CTCCTCAAGCTGCTCAAC-TACCATTG-TCACAAGATGGGCCATACTCACAGCAGCT-CA
contig01713_222_302_I14            CTCCTCAACCTGCTTCAG-TACCACCT-CCACAGAATGGACAGTACCAACAGCACGG-CA
ACFL01000235_1_301_JA291           CTCCTCAACCTGCTTCAG-TACCACCT-CCACAGAATGGACAGTACCAACAGCACGG-CA
ACFL01000374_3_302_JA291           CTCCTCAAGCTGCTCAAG-TACCATTG-CCACAAAATGGGCCGTACCCACAGCAGCG-AA
ADVV01000018_17596_302_LALVINQA23  CTCCTCAACCTGCTTCAG-TACCACCT-CCACAGAATGGACAGTACCAACAGCACGG-CA
ADVV01000098_5881_302_LALVINQA23   CTCCTCAACCTGCTTCAG-TACCACCT-CCACAGAATGGACAGTACCAACAGCACGG-CA
ADVV01000106_638_303_LALVINQA23    CTCCTCAAACTGCTTCAG-TCACATTCACCACAGAATGGGCCGTACCAACAGCAGTG-CA
ADVV01000114_509_302_LALVINQA23    CTCCTCAACCTGCTTCAG-TACCACCT-CCACAGAATGGGCCGTACCCACAGCAGTG-CA
Contig13.7_1_302_M22               CTCCTCAAGCTGCTCAAG-TACCATTG-CCACAAAATGGGCCGTACCCACAGCAGCG-AA
Contig1730.1_346_302_M22           CTCCTCAACCTGCTTCAG-TACCACCT-CCACAGAATGGACAGTACCAACAGCACGG-CA
contig02559_1020_303_NC02          CTCCTCAAGCTGCTCAAG-TACCATTG-CCACAAAATGGGCCGTACCCACAGCAGCG-CA
AAEG01000022_299433_302_RM11       CTCCTCAACCTGCTTCAG-TACCACCT-CCACAGAATGGACAGTACCAACAGCACGG-CA
AAEG01000033_545801_302_RM11       CTCCTCAACCTGCTTCAG-TACCACCT-CCACAGAATGGACAGTACCAACAGCACGG-CA
AAEG01000044_96401_302_RM11        CTCCTCAACCTGCTTCAG-TACCACCT-CCACAGAATGGACAGTACCAACAGCACGG-CA
AAEG01000048_5541_303_RM11         CTCCTCAACCTGCTTCAG-TACCACCT-CCACAGAATGGACAGTACCAACAGCACGG-CA
AAEG01000070_37611_301_RM11        CTCATGGTCCTGCTTCAG-TACCACCT-CCACAGAATGGACAGTACCAACAGCACGG-CA
AAEG01000073_434361_302_RM11       CTCCTCAACCTGCTTCAG-TACCACCT-CCACAGAATGGACAGTACCAACAGCACGG-CA
AAEG01000073_517874_305_RM11       ATACTCAACCTGATTCAG-TACCACCT-CCACAGAAAGGACAGTACCAACAGCACGGGCA
AAEG01000074_15_302_RM11           CTCCTCAACCTGCTTCAG-TACCACCT-CCACAGAATGGACAGTACCAACAGCACGG-CA
AAEG01000082_54152_302_RM11        CTCCTCAACCTGCTTCAG-TACCACCT-CCACAGAATGGACAGTACCAACAGCACGG-CA
AAEG01000092_163427_302_RM11       CTCCTCAACCTGCTTCAG-TACCACCT-CCACAGAATGGACAGTACCAACAGCACGG-CA
AAEG01000092_329898_302_RM11       CTCCTCAAGCTGCTCAAG-TACCATTG-CCACAAAATGGGCCGTACCCACAGCAGCG-AA
AAEG01000105_141369_302_RM11       CTCCTCAACCTGCTTCAG-TACCACCT-CCACAGAATGGACAGTACCAACAGCACGG-CA
chrom01_165825_302_S288C           CTCCTCAAACTGCT-CAG-TCACATTCACCACAGAATGGGCCGTACCCACAGCAGTG-CA
chrom02_221371_302_S288C           CTCCTCAAGCTGCTCAAG-TACCATTG-CCACAAAATGGGCCGTACCCACAGCAGCG-CA
chrom02_259910_302_S288C           CTCCTCAACCTGCTTCAG-TACCACCT-CCACAGAATGGGCCGTACCCACAGCAGTG-CA
chrom02_29976_302_S288C            CTCCTCAACCTGCTTCAG-TACCACCT-CCACAGAATGGACAGTACCAACAGCACGG-CA
chrom03_85143_302_S288C            CTCCTCAACCTGCTTCAG-TACCACCT-CCACAGAATGGACAGTACCAACAGCACGG-CA
chrom04_1096105_302_S288C          CTCCTCAACCTGCTTCAG-TACCACCT-CCACAGAATGGGCCGTACCCACAGCAGTG-CA
chrom04_1207038_302_S288C          CTCCTCAACCTGCTTCAG-TACCACCT-CCACAGAATGGGCCGTACCCACAGCAGTG-CA
chrom04_519315_302_S288C           CTCCTCAACCTGCTTCAG-TACCACCT-CCACAGAATGGACAGTACCAACAGCACGG-CA
chrom04_651085_302_S288C           CTCCTCAACCTGCTTCAG-TACCACCT-CCACAGAATGGGCCGTACCCACAGCAGTG-CA
chrom04_803236_302_S288C           CTCCTCAAGCTGCTCAAG-TACCATTG-CCACAAAATGGGCCGTACCCACAGCAGCG-AA
chrom04_872153_302_S288C           CTCCTCAACCTGCTTCAG-TACCACCT-CCACAGAATGGACAGTACCAACAGCACGG-CA
chrom04_883886_302_S288C           CTCCTCAACCTGCTTCAG-TACCACCT-CCACAGAATGGGCCGTACCCACAGCAGTG-CA
chrom04_981503_302_S288C           CTCCTCAACCTGCTTCAG-TACCACCT-CCACAGAATGGACAGTACCAACAGCACGG-CA
chrom04_992308_302_S288C           CTCCTCAACCTGCTTCAG-TACCACCT-CCACAGAATGGGCCGTACCCACAGCAGTG-CA
chrom05_448983_302_S288C           CTCCTCAACCTGCTTCAG-TACCACCT-CCACAGAATGGGCCGTACCCACAGCAGTG-CA
chrom05_498083_302_S288C           CTCCTCAACCTGCTTCAG-TACCACCT-CCACAGAATGGGCCGTACCCACAGCAGTG-CA
chrom06_138245_302_S288C           CTCCTCAACCTGCTTCAG-TACCACCT-CCACAGAATGGACAGTACCAACAGCACGG-CA
chrom07_536098_302_S288C           CTCCTCAAACTGCT-CAG-TCACATTCACCACAGAATGGGCCGTACCCACAGCAGTG-CA
chrom07_567426_302_S288C           CTCCTCAACCTGCTTCAG-TACCACCT-CCACAGAATGGGCCGTACCCACAGCAGTG-CA
chrom07_574368_302_S288C           CTCCTCAACCTGCTTCAG-TACCACCT-CCACAGAATGGACAGTACCAACAGCACGG-CA
chrom07_811779_302_S288C           CTCCTCAACCTGCTTCAG-TACCACCT-CCACAGAATGGACAGTACCAACAGCACGG-CA
chrom07_822974_302_S288C           CTCCTCAACCTGCTTCAG-TACCACCT-CCACAGAATGGGCCGTACCCACAGCAGTG-CA
chrom08_549305_302_S288C           CTCCTCAACCTGCTTCAG-TACCACCT-CCACAGAATGGGCCGTACCCACAGCAGTG-CA
chrom10_472801_302_S288C           CTCCTCAACCTGCTTCAG-TACCACCT-CCACAGAATGGGCCGTACCCACAGCAGTG-CA
chrom10_478385_302_S288C           CTCCTCAAACTGCT-CAG-TCACATTCACCACAGAATGGGCCGTACCCACAGCAGTG-CA
chrom12_220667_302_S288C           CTCCTCAACCTGCTTCAG-TACCACCT-CCACAGAATGGGCCGTACCCACAGCAGTG-CA
chrom12_481560_302_S288C           CTCCTCAACCTGCTTCAG-TACCACCT-CCACAGAATGGGCCGTACCCACAGCAGTG-CA
chrom12_593479_302_S288C           CTCCTCAACCTGCTTCAG-TACCACCT-CCACAGAATGGGCCGTACCCACAGCAGTG-CA
chrom12_651158_302_S288C           CTCCTCAACCTGCTTCAG-TACCACCT-CCACAGAATGGGCCGTACCCACAGCAGTG-CA
chrom12_941524_302_S288C           CTCCTCAACCTGCTTCAG-TACCACCT-CCACAGAATGGACAGTACCAACAGCACGG-CA
chrom12_981368_302_S288C           CTCCTCAACCTGCTTCAG-TACCACCT-CCACAGAATGGACAGTACCAACAGCACGG-CA
chrom13_184502_302_S288C           CTCCTCAACCTGCTTCAG-TACCACCT-CCACAGAATGGGCCGTACCCACAGCAGTG-CA
chrom13_196669_302_S288C           CTCCTCAACCTGCTTCAG-TACCACCT-CCACAGAATGGGCCGTACCCACAGCAGTG-CA
chrom13_362586_302_S288C           CTCCTCAAGCTGCTCAAG-TACCATTG-CCACAAAATGGGCCGTACCCACAGCAGCG-CA
chrom13_378284_302_S288C           CTCCTCAACCTGCTTCAG-TACCACCT-CCACAGAATGGGCCGTACCCACAGCAGTG-CA
chrom14_102191_302_S288C           CTCCTCAAACTGCT-CAG-TCACATTCACCACAGAATGGGCCGTACCAACAGCAGTG-CA
chrom14_519497_302_S288C           CTCCTCAAACTGCT-CAG-TCACATTCACCACAGAATGGGCCGTACCCACAGCAGTG-CA
chrom14_567659_302_S288C           CTCCTCAACCTGCTTCAG-TACCACCT-CCACAGAATGGACAGTACCAACAGCACGG-CA
chrom15_118041_302_S288C           CTCCTCAACCTGCTTCAG-TACCACCT-CCACAGAATGGGCCGTACCCACAGCAGTG-CA
chrom15_595153_302_S288C           CTCCTCAACCTGCTTCAG-TACCACCT-CCACAGAATGGGCCGTACCCACAGCAGTG-CA
chrom15_709691_302_S288C           CTCCTCAACCTGCTTCAG-TACCACCT-CCACAGAATGGACAGTACCAACAGCACGG-CA
chrom15_970619_302_S288C           CTCCTCAACCTGCTTCAG-TACCACCT-CCACAGAATGGACAGTACCAACAGCACGG-CA
chrom16_56789_302_S288C            CTCCTCAACCTGCTTCAG-TACCACCT-CCACAGAATGGGCCGTACCCACAGCAGTG-CA
chrom16_810228_302_S288C           CTCCTCAAACTGCT-CAG-TCACATTCACCACAGAATGGGCCGTACCCACAGCAGTG-CA
chrom16_844750_302_S288C           CTCCTCAACCTGCTTCAG-TACCACCT-CCACAGAATGGGCCGTACCCACAGCAGTG-CA
chrom16_856216_302_S288C           CTCCTCAACCTGCTTCAG-TACCACCT-CCACAGAATGGGCCGTACCCACAGCAGTG-CA
CM000921.1_164282_302_SIGMA1278    CTCCTCAACCTGCTTCAG-TACCACCT-CCACAGAATGGGCCGTACCCACAGCAGTG-CA
CM000922.1_622355_302_SIGMA1278    CTCCTCAACCTGCTTCAG-TACCACCT-CCACAGAATGGGCCGTACCCACAGCAGTG-CA
CM000922.1_628564_302_SIGMA1278    CTCCTCAACCTGCTTCAG-TACCACCT-CCACAGAATGGGCCGTACCCACAGCAGTG-CA
CM000923.1_146180_302_SIGMA1278    CTCCTCAACCTGCTTCAG-TACCACCT-CCACAGAATGGGCCGTACCCACAGCAGTG-CA
CM000923.1_149742_302_SIGMA1278    CTCCTCAACCTGCTTCAG-TACCACCT-CCACAGAATGGGCCGTACCCACAGCAGTG-CA
CM000923.1_85796_302_SIGMA1278     CTCCTCAAACTGCT-CAG-TCACATTCACCACAGAATGGGCCGTACCCACAGCAGTG-CA
CM000924.1_424796_302_SIGMA1278    CTCCTCAACCTGCTTCAG-TACCACCT-CCACAGAATGGGCCGTACCCACAGCAGTG-CA
CM000924.1_648311_302_SIGMA1278    CTCCTCAAACTGCT-CAG-TCACATTCACCACAGAATGGGCCGTACCCACAGCAGTG-CA
CM000924.1_784397_302_SIGMA1278    CTCCTCAAGCTGCTCAAG-TACCATTG-CCACAAAATGGGCCGTACCCACAGCAGCG-AA
CM000924.1_950407_302_SIGMA1278    CTCCTCAACCTGCTTCAG-TACCACCT-CCACAGAATGGACAGTACCAACAGCACGG-CA
CM000924.1_958860_302_SIGMA1278    CTCCTCAACCTGCTTCAG-TACCACCT-CCACAGAATGGGCCGTACCCACAGCAGTG-CA
CM000924.1_964444_302_SIGMA1278    CTCCTCAACCTGCTTCAG-TACCACCT-CCACAGAATGGGCCGTACCCACAGCAGTG-CA
CM000925.1_119975_302_SIGMA1278    CTCCTCAAACTGCT-CAG-TCACATTCACCACAGAATGGGCCGTACCCACAGCAGTG-CA
CM000925.1_133204_302_SIGMA1278    CTCCTCAACCTGCTTCAG-TACCACCT-CCACAGAATGGACAGTACCAACAGCACGG-CA
CM000925.1_513091_302_SIGMA1278    CTCCTCAACCTGCTTCAG-TACCACCT-CCACAGAATGGGCCGTACCCACAGCAGTG-CA
CM000927.1_403813_303_SIGMA1278    CTCCTCAACCTGCTTCAG-TACCACCT-CCACAGAATGGACAGTACCAACAGCACGG-CA
CM000927.1_693350_305_SIGMA1278    CTCCTCAAACTGCT-CAG-TCACATTCACCACAGAATGGGCCGTACCCACAGCAGTG-CA
CM000927.1_762045_302_SIGMA1278    CTCCTCAACCTGCTTCAG-TACCACCT-CCACAGAATGGACAGTACCAACAGCACGG-CA
CM000927.1_860553_306_SIGMA1278    CTCCTCAACCTGCTTCAG-TACCACCT-CCACAGAATGGACAGTACCAACAGCACGG-CA
CM000928.1_121621_302_SIGMA1278    CTCCTCAACCTGCTTCAG-TACCACCT-CCACAGAATGGACAGTACCAACAGCACGG-CA
CM000928.1_137978_302_SIGMA1278    CTCCTCAACCTGCTTCAG-TACCACCT-CCACAGAATGGGCCGTACCCACAGCAGTG-CA
CM000928.1_558878_302_SIGMA1278    CTCCTCAACCTGCTTCAG-TACCACCT-CCACAGAATGGGCCGTACCCACAGCAGTG-CA
CM000929.1_307920_302_SIGMA1278    CTCCTCAACCTGCTTCAG-TACCACCT-CCACAGAATGGGCCGTACCCACAGCAGTG-CA
CM000930.1_118182_302_SIGMA1278    CTCCTCAACCTGCTTCAG-TACCACCT-CCACAGAATGGGCCGTACCCACAGCAGTG-CA
CM000930.1_474647_302_SIGMA1278    CTCCTCAACCTGCTTCAG-TACCACCT-CCACAGAATGGGCCGTACCCACAGCAGTG-CA
CM000930.1_542479_302_SIGMA1278    CTCCTCAACCTGCTTCAG-TACCACCT-CCACAGAATGGGCCGTACCCACAGCAGTG-CA
CM000931.1_219597_302_SIGMA1278    CTCCTCAAACTGCT-CAG-TCACATTCACCACAGAATGGGCCGTACCCACAGCAGTG-CA
CM000931.1_519849_302_SIGMA1278    CTCCTCAAACTGCT-CAG-TCACATTCACCACAGAATGGGCCGTACCCACAGCAGTG-CA
CM000932.1_163884_302_SIGMA1278    CTCCTCAACCTGCTTCAG-TACCACCT-CCACAGAATGGACAGTACCAACAGCACGG-CA
CM000932.1_216211_302_SIGMA1278    CTCCTCAACCTGCTTCAG-TACCACCT-CCACAGAATGGGCCGTACCCACAGCAGTG-CA
CM000932.1_361648_302_SIGMA1278    CTCCTCAACCTGCTTCAG-TACCACCT-CCACAGAATGGACAGTACCAACAGCACGG-CA
CM000932.1_372439_302_SIGMA1278    CTCCTCAAACTGCT-CAG-TCACATTCACCACAGAATGGGCCGTACCCACAGCAGTG-CA
CM000932.1_504619_302_SIGMA1278    CTCCTCAACCTGCTTCAG-TACCACCT-CCACAGAATGGGCCGTACCCACAGCAGTG-CA
CM000932.1_510206_302_SIGMA1278    CTCCTCAACCTGCTTCAG-TACCACCT-CCACAGAATGGGCCGTACCCACAGCAGTG-CA
CM000932.1_820337_302_SIGMA1278    CTCCTCAACCTGCTTCAG-TACCACCT-CCACAGAATGGACAGTACCAACAGCACGG-CA
CM000933.1_189294_302_SIGMA1278    CTCCTCAACCTGCTTCAG-TACCACCT-CCACAGAATGGGCCGTACCCACAGCAGTG-CA
CM000933.1_376880_302_SIGMA1278    CTCCTCAACCTGCTTCAG-TACCACCT-CCACAGAATGGGCCGTACCCACAGCAGTG-CA
CM000933.1_467797_302_SIGMA1278    CTCCTCAACCTGCTTCAG-TACCACCT-CCACAGAATGGACAGTACCAACAGCACGG-CA
CM000934.1_514652_302_SIGMA1278    CTCCTCAAACTGCT-CAG-TCACATTCACCACAGAATGGGCCGTACCCACAGCAGTG-CA
CM000934.1_562469_303_SIGMA1278    CTCCTCAACCTGCTTCAGGTACCACCT-CCACAGAATGGACAGTACCAACAGCACGG-CA
CM000934.1_721511_302_SIGMA1278    CTCCTCAACCTGCTTCAG-TACCACCT-CCACAGAATGGGCCGTACCCACAGCAGTG-CA
CM000934.1_92147_302_SIGMA1278     CTCCTCAACCTGCTTCAG-TACCACCT-CCACAGAATGGACAGTACCAACAGCACGG-CA
CM000935.1_116652_302_SIGMA1278    CTCCTCAACCTGCTTCAG-TACCACCT-CCACAGAATGGGCCGTACCCACAGCAGTG-CA
CM000935.1_849682_302_SIGMA1278    CTCCTCAACCTGCTTCAG-TACCACCT-CCACAGAATGGGCCGTACCCACAGCAGTG-CA
CM000936.1_807830_302_SIGMA1278    CTCCTCAACCTGCTTCAG-TACCACCT-CCACAGAATGGGCCGTACCCACAGCAGTG-CA
chr01_173054_302_SK1               CTCCTCAAACTGCT-CAG-TCACATTCACCACAGAATGGGCCGTACCCACAGCAGTG-CA
chr01_194093_302_SK1               CTCCTCAACCTGCTTCAG-TACCACCT-CCACAGAATGGACAGTACCAACAGCACGG-CA
chr04_819487_302_SK1               CTCCTCAAGCTGCTCAAC-TACCATTG-TCACAAGATGGGCCATACTCACAGCAGCT-CA
chr05_122773_302_SK1               CTCCTCAAACTGCT-CAG-TCACATTCACCACAGAATGGGCCGTACCCACAGCAGTG-CA
chr07_452002_302_SK1               CTCCTCAACCTGCTTCAG-TACCACCT-CCACAGAATGGGCCGTACCCACAGCAGTG-CA
chr07_576239_302_SK1               CTCCTCAACCTGCTTCAG-TACCACCT-CCACAGAATGGGCCGTACCCACAGCAGTG-CA
chr07_78293_302_SK1                CTCCTCAACCTGCTTCAG-TACCACCT-CCACAGAATGGACAGTACCAACAGCACGG-CA
chr10_211279_302_SK1               CTCCTCAACCTGCTTCAG-TACCACCT-CCACAGAATGGGCCGTACCCACAGCAGTG-CA
chr10_487556_302_SK1               CTCCTCAACCTGCTTCAG-TACCACCT-CCACAGAATGGGCCGTACCCACAGCAGTG-CA
chr12_480371_302_SK1               CTCCTCAACCTGCTTCAG-TACCACCT-CCACAGAATGGGCCGTACCCACAGCAGTG-CA
chr16_856527_302_SK1               CTCCTCAACCTGCTTCAG-TACCACCT-CCACAGAATGGGCCGTACCCACAGCAGTG-CA
GL890460.1_947093_302_T7           CTCCTCAAGCTGCTCAAC-TACCATTG-TCACAAGATGGGCCATACTCACAGCAGCT-CA
GL890490.1_5979_302_T7             CTCCTCAAGCTGCTCAAG-TACCATTG-CCACAAAATGGGCCGTACCCACAGCAGCG-CA
GL889429.1_3612_302_T73            CTCCTCAACCTGCTTCAG-TACCACCT-CCACAGAATGGGCCGTACCCACAGCAGTG-CA
GL889489.1_1377_302_T73            CTCCTCAAGCTGCTCAGG-CATCTTCG-CCACAGAATGGGCCGTACCCACAGCAGCT-CA
ADXC01000004_293_302_VIN13         CTCCTCAACCTGCTTCAG-TACCACCT-CCACAGAATGGACAGTACCAACAGCACGG-CA
ADXC01000021_45919_302_VIN13       CTCCTCAAGCTGCTCAAG-TACCATTG-CCACAAAATGGGCCGTACCCACAGCAGCG-AA
ADXC01000081_388_303_VIN13         CTCCTCAACCTGCTTCAG-TACCACCT-CCACAGAATGGACAGTACCAACAGCACGG-CA
ADXC01000082_1038_302_VIN13        CTCCTCAACCTGCTTCAG-TACCACCT-CCACAGAATGGGCCGTACCCACAGCAGTG-CA
Contig31.1_514_302_WE372           CTCCTCAAACTGCT-CAG-TCACATTCACCACAGAATGGGCCGTACCAACAGCAGTG-CA
Contig502.1_229_302_WE372          CTCCTCAACCTGCTTCAG-TACCACCT-CCACAGAATGGACAGTACCAACAGCACGG-CA
GL872459_1866_302_Y10              CTCCTCAAGCTGCTCAGG-CATCTTCG-CCACAGAATGGGCCGTACCCACAGCAGCT-CA
GL872463_593_302_Y10               CTCCTCAACCTGCTTCAG-TACCACCT-CCACAGAATGGGCCGTACCCACAGCAGTG-CA
GL872551_1314_302_Y10              CTCCTCAAACTGCT-CAG-TCACATTCACCACAGAATGGGCCGTACCAACAGCAGTG-CA
GL872606_14696_302_Y10             CTCCTCAACCTGCTTCAG-TACCACCT-CCACAGAATGGACAGTACCAACAGCACGG-CA
GL872682_1978_302_Y10              CTCCTCAAGCTGCTCAAG-TACCATTG-CCACAAAATGGGCCGTACCCACAGCAGCG-CA
GL872821_1188_302_Y10              CTCCTCAACCTGCTTCAG-TACCACCT-CCACAAAATGGGCCGTACCCACAGCAGTG-CA
GL872826_11483_302_Y10             CTCCTCAAGCTGCTCAAC-TACCATTG-TCACAAGATGGGCCATACTCACAGCAGCT-CA
Contig21.1_351_302_Y12             CTCCTCAAGCTGCTCAAG-TACCATTG-CCACAAAATGGGCCGTACCCACAGCAGCG-CA
Contig23.9_7845_302_Y12            CTCCTCAACCTGCTTCAG-TACCACCT-CCACAGAATGGGCCGTACCCACAGCAGTG-CA
Contig26.2_16714_302_Y12           CTCCTCAAGCTGCTCAAG-TACCATTG-CCACAAAATGGGCCGTACCCACAGCAGCG-CA
Contig34.1_152714_302_Y12          CTCCTCAAGCTGCTCAAC-TACCATTG-TCACAAGATGGGCCATACTCACAGCAGCT-CA
Contig51.1_6784_301_Y12            CTCCTCA-CCTGCTTCAG-TACCACCT-CCACAGAATGGGCCGTACCCACAGCAGTG-CA
Contig57.1_1298_302_Y12            CTCCTCAACCTGCTTCAG-TACCACCT-CCACAGAATGGGCCGTACCCACAGCAGTG-CA
Contig61.11_127_302_Y12            CTCCTCAACCTGCTTCAG-TACCACCT-CCACAGAATGGACAGTACCAACAGCACGG-CA
Contig73.1_235_302_Y12             CTCCTCAAGCTGCTCAAG-TACCATTG-CCACAAAATGGGCCGTACCCACAGCAGCG-CA
Contig793.1_168_302_Y12            CTCCTCAAGCTGCTCAAG-TACCATTG-CCACAAAATGGGCCGTACCCACAGCAGCG-CA
Contig8.1_361_302_Y12              CTCCTCAACCTGCTTCAG-TACCACCT-CCACAGAATGGGCCGTACCCACAGCAGTG-CA
Contig10.1_8625_302_Y9             CTCCTCAACCTGCTTCAG-TACCACCT-CCACAGAATGGACAGTACCAACAGCACGG-CA
Contig35.10_6593_302_Y9            CTCCTCAAGCTGCTCAAC-TACCATTG-TCACAAGATGGGCCATACTCACAGCAGCT-CA
Contig21.1_6579_302_Y9combined     CTCCTCAACCTGCTTCAG-TACCACCT-CCACAGAATGGACAGTACCAACAGCACGG-CA
Contig252.1_2222_302_Y9combined    CTCCTCAACCTGCTTCAG-TACCACCT-CCACAGAATGGGCCGTACCCACAGCAGTG-CA
Contig38.7_16164_302_Y9combined    CTCCTCAAGCTGCTCAAC-TACCATTG-TCACAAGATGGGCCATACTCACAGCAGCT-CA
Contig419.1_682_302_Y9combined     CTCCTCAAGCTGCTCAAG-TACCATTG-CCACAAAATGGGCCGTACCCACAGCAGCG-CA
GL875737.1_74196_302_YJM269        CTCCTCAAGCTGCTCAGG-CATCTTCG-CCACAGAATGGGCCGTACCCACAGCAGCT-CA
GL875741.1_62758_302_YJM269        CTCCTCAAACTGCT-CAG-TCACATTCACCACAGAATGGGCCGTACCAACAGCAGTG-CA
GL875756.1_79766_302_YJM269        CTCCTCAAGCTGCTCAAG-TACCATTG-CCACAAAATGGGCCGTACCCACAGCAGCG-CA
GL875773.1_16573_302_YJM269        CTCCTCAACCTGCTTCAG-TACCACCT-CCACAGAATGGACAGTACCAACAGCACGG-CT
GL875781.1_340_302_YJM269          CTCCTCAACCTGCTTCAG-TACCACCT-CCACAAAATGGGCCGTACCCACAGCAGTG-CA
GL875782.1_77174_302_YJM269        CTCCTCAAGCTGCTCAAC-TACCATTG-TCACAAGATGGGCCATACTCACAGCAGCT-CA
GL875799.1_62211_302_YJM269        CTCCTCAAGCTGCTCAAG-TACCATTG-CCACAAAATGGGCCGTACCCACAGCAGCG-CA
GL875825.1_14053_302_YJM269        CTCCTCAACCTGCTTCAG-TACCACCT-CCACAGAATGGGCCGTACCCACAGCAGTG-CA
GL875874.1_21932_302_YJM269        CTCCTCAAGCTGCTCAAG-TACCATTG-CCACAAAATGGGCCGTACCCACAGCAGCG-AA
GL875927.1_13220_302_YJM269        CTCCTCAAGCTGCTCAAG-TACCATTG-CCACAAAATGGGCCGTACCCACAGCAGCG-CA
Contig129.1_538_302_YJM280         CTCCTCAACCTGCTTCAG-TACCACCT-CCACAGAATGGGCCGTACCCACAGCAGTG-CA
Contig236.1_182_302_YJM280         CTCCTCAAGCTGCTCAAG-TACCATTG-CCACAAAATGGGCCGTACCCACAGCAGCG-CA
Contig267.1_460_302_YJM280         CTCCTCAAGCTGCTCAGG-CATCTTCG-CCACAGAATGGGCCGTACCCACAGCAGCT-CA
Contig72.1_3066_302_YJM280         CTCCTCAACCTGCTTCAG-TACCACCT-CCACAGAATGGACAGTACCAACAGCACGG-CA
Contig33.6_1284_302_YJM320         CTCCTCAACCTGCTTCAG-TACCACCT-CCACAGAATGGGCCGTACCCACAGCAGTG-CA
Contig442.1_70_302_YJM320          CTCCTCAAGCTGCTCAAG-TACCATTG-CCACAAAATGGGCCGTACCCACAGCAGCG-CA
Contig71.3_3423_302_YJM320         CTCCTCAACCTGCTTCAG-TACCACCT-CCACAGAATGGACAGTACCAACAGCACGG-CA
contig00024_1396_302_YJM326        CTCCTCAAGCTGCTCAAC-TACCATTG-TCACAAGATGGGCCATACTCACAGCAGCT-CA
contig01822_1455_301_YJM326        CTCCTCAACCTGCTTCAG-TACCACCT-CCACAGAATGGACAGTACCAACAGCACGG-CA
contig01833_236_302_YJM326         CTCCTCAAGCTGCTCAAG-TACCATTG-CCACAAAATGGGCCGTACCCACAGCAGCG-CA
contig01861_238_302_YJM326         CTCCTCAACCTGCTTCAG-TACCACCT-CCACAGAATGGGCCGTACCCACAGCAGTG-CA
Contig182.1_150_302_YJM421         CTCCTCAAGCTGCTCAAG-TACCATTG-CCACAAAATGGGCCGTACCCACAGCAGCG-AA
Contig188.1_244_302_YJM421         CTCCTCAACCTGCTTCAG-TACCACCT-CCACAGAATGGGCCGTACCCACAGCAGTG-CA
Contig202.1_268_302_YJM421         CTCCTCAAGCTGCTCAAG-TACCATTG-CCACAAAATGGGCCGTACCCACAGCAGCG-CA
Contig206.1_163_302_YJM421         CTCCTCAAACTGCT-CAG-TCACATTCACCACAGAATGGGCCGTACCAACAGCAGTG-CA
Contig208.1_448_302_YJM421         CTCCTCAACCTGCTTCAG-TACCACCT-CCACAGAATGGACAGTACCAACAGCACGG-CA
Contig41.1_393_302_YJM421          CTCCTCAACCTGCTTCAG-TACCACCT-CCACAGAATGGGCCGTACCCACAGCAGTG-CA
Contig77.1_620_302_YJM421          CTCCTCAACCTGCTTCAG-TACCACCT-CCACAGAATGGACAGTACCAACAGCACGG-CA
Contig99.1_492_302_YJM421          CTCCTCAAGCTGCTCAAC-TACCATTG-TCACAAGATGGGCCATACTCACAGCAGCT-CA
contig08385_387_302_YJM428         CTCCTCAAGCTGCTCAAC-TACCATTG-TCACAAGATGGGCCATACTCACAGCAGCT-CA
contig09396_1482_302_YJM428        CTCCTCAACCTGCTTCAG-TACCACCT-CCACAGAATGGGCCGTACCCACAGCAGTG-CA
contig10288_136_302_YJM428         CTCCTCAACCTGCTTCAG-TACCACCT-CCACAGAATGGACAGTACCAACAGCACGG-CA
contig10592_1075_302_YJM428        CTCCTCAAGCTGCTCAAG-TACCATTG-CCACAAAATGGGCCGTACCCACAGCAGCG-CA
contig00139_29_302_YJM451          CTCCTCAAGCTGCTCAAC-TACCATTG-TCACAAGATGGGCCATACTCACAGCAGCT-CA
contig00853_481_302_YJM451         CTCCTCAAGCTGCTCAAG-TACCATTG-CCACAAAATGGGCCGTACCCACAGCAGCG-CA
contig03545_187_302_YJM653         CTCCTCAAGCTGCTCAGG-CATCTTCG-CCACAGAATGGGCCGTACCCACAGCAGCT-CA
contig03615_223_302_YJM653         CTCCTCAACCTGCTTCAG-TACCACCT-CCACAGAATGGACAGTACCAACAGCACGG-CA
contig03698_213_302_YJM653         CTCCTCAACCTGCTTCAG-TACCACCT-CCACAGAATGGGCCGTACCCACAGCAGTG-CA
contig03702_153_302_YJM653         CTCCTCAAGCTGCTCAAG-TACCATTG-CCACAAAATGGGCCGTACCCACAGCAGCG-CA
AAFW02000011_384867_302_YJM789     CTCCTCAAGCTGCTCAAG-TACCATTG-CCACAAAATGGGCCGTACCCACAGCAGCG-CA
AAFW02000017_5928_302_YJM789       CTCCTCAACCTGCTTCAG-TACCACCT-CCACAGAATGGGCCGTACCCACAGCAGTG-CA
AAFW02000019_426_302_YJM789        CTCCTCAACCTGCTTCAG-TACCACCT-CCACAGAATGGGCCGTACCCACAGCAGTG-CA
AAFW02000020_353898_302_YJM789     CTCCTCAACCTGCTTCAG-TACCACCT-CCACAGAATGGGCCGTACCCACAGCAGTG-CA
AAFW02000021_1460_302_YJM789       CTCCTCAACCTGCTTCAG-TACCACCT-CCACAGAATGGACAGTACCAACAGCACGG-CA
AAFW02000021_267276_302_YJM789     CTCCTCAACCTGCTTCAG-TACCACCT-CCACAGAATGGGCCGTACCCACAGCAGTG-CA
AAFW02000032_263225_302_YJM789     CTCCTCAACCTGCTTCAG-TACCACCT-CCACAGAATGGGCCGTACCCACAGCAGTG-CA
AAFW02000145_1060593_302_YJM789    CTCCTCAACCTGCTTCAG-TACCACCT-CCACAGAATGGGCCGTACCCACAGCAGTG-CA
AAFW02000145_516507_302_YJM789     CTCCTCAACCTGCTTCAG-TACCACCT-CCACAGAATGGGCCGTACCCACAGCAGTG-CA
AAFW02000145_957061_302_YJM789     CTCCTCAAGCTGCTCAAC-TACCATTG-TCACAAGATGGGCCATACTCACAGCAGCT-CA
AAFW02000168_973_302_YJM789        CTCCTCAACCTGCTTCAG-TACCACCT-CCACAGAATGGACAGTACCAACAGCACGG-CA
AAFW02000170_3254_302_YJM789       CTCCTCAACCTGCTTCAG-TACCACCT-CCACAGAATGGGCCGTACCCACAGCAGTG-CA
AAFW02000171_2599_302_YJM789       CTCCTCAAACTGCT-CAG-TCACATTCACCACAGAATGGGCCGTACCAACAGCAGTG-CA
AAFW02000171_319177_302_YJM789     CTCCTCAACCTGCTTCAG-TACCACCT-CCACAGAATGGACAGTACCAACAGCACGG-CA
AAFW02000179_722_302_YJM789        CTCCTCAACCTGCTTCAG-TACCACCT-CCACAGAATGGGCCGTACCCACAGCAGTG-CA
AAFW02000182_974_302_YJM789        CTCCTCAAGCTGCTCAAG-TACCATTG-CCACAAAATGGGCCGTACCCACAGCAGCG-CA
AAFW02000189_1441_302_YJM789       CTCCTCAAGCTGCTCAAG-TACCATTG-CCACAAAATGGGCCGTACCCACAGCAGCG-CA
AAFW02000192_3572_302_YJM789       CTCCTCAAACTGCT-CAG-TCACATTCACCACAGAATGGGCCGTACCAACAGCAGTG-CA
AAFW02000193_187_302_YJM789        CTCCTCAACCTGCTTCAG-TACCACCT-CCACAGAATGGGCCGTACCCACAGCAGTG-CA
AAFW02000195_1321_302_YJM789       CTCCTCAAACTGCT-CAG-TCACATTCTCCACAGAATGGGCCGTACCCACAGCAGTG-CA
AAFW02000196_1354_302_YJM789       CTCCTCAACCTGCTTCAG-TACCACCT-CCACAGAATGGGCCGTACCCACAGCAGTG-CA
AAFW02000198_5402_302_YJM789       CTCCTCAACCTGCTTCAG-TACCACCT-CCACAGAATGGGCCGTACCCACAGCAGTG-CA
AAFW02000199_2132_302_YJM789       CTCCTCAACCTGCTTCAG-TACCACCT-CCACAGAATGGGCCGTACCCACAGCAGTG-CA
AAFW02000202_3668_301_YJM789       CTCCTCAACCTGCTTCAG-TACCACCT-CCACAGAATGGGCCGTACCCACAGCAGTG-CA
AAFW02000252_6029_302_YJM789       CTCCTCAACCTGCTTCAG-TACCACCT-CCACAGAATGGACAGTACCAACAGCACGG-CA
AAFW02000253_6652_302_YJM789       CTCCTCAACCTGCTTCAG-TACCACCT-CCACAGAATGGACAGTACCAACAGCACGG-CA
AAFW02000255_356_302_YJM789        CTCCTCAACCTGCTTCAG-TACCACCT-CCACAGAATGGACAGTACCAACAGCACGG-CA
contig02052_2_302_YPS1009          CTCCTCAAGCTGCTCAAG-TACCATTG-CCACAAAATGGGCCGTACCCACAGCAGCG-CA
contig02177_525_302_YPS1009        CTCCTCAAGCTGCTCAAC-TACCATTG-TCACAAGACGGGCCATACTCACAGCAGCT-CA
Contig147.1_16_302_YPS163          CTCCTCAAGCTGCTCAAC-TACCATTG-TCACAAGATGGGCCATACTCACAGCAGCT-CA
Contig185.1_203_302_YPS163         CTCCTCAAGCTGCTCAAG-TACCATTG-CCACAAAATGGGCCGTACCCACAGCAGCG-CA
Contig225.38_583_302_YPS163        CTCCTCAAGCTGCTCAAC-TACCATTG-TCACAAGATGGGCCATACTCACAGCAGCT-CA


ABSV01000778_1_302_AWRI1631        TGATGACCCCAAACAAAGCTATGGCC-TCTAAC-TGGGCACATTACCAACAACCATCTAT
CM001081.1_761961_302_AWRI796      TGATGACTCCCCAACAAGCCAATATT-TCTGGT-TGGCCAGTATACGGGCACCCATCTTT
CM001082.1_243964_302_AWRI796      TGATGACCCAAAACCAAGCCAATCCA-TCTGGT-TGGTCATTTTACGGACGCCCATCTAT
CM001090.1_275211_302_AWRI796      TGATGACCCCAAACAAAGCTATGGCT-TCTAAC-TGGGCACATTACCAACAACCATCTAT
GL873292.1_498_302_CBS7960         TGATGACCCCAAACAAAGCTATGGCC-TCTAAC-TGGGCACATTAACCACAACCATCTAT
GL873294.1_113029_302_CBS7960      TGATGACCCAAAACCAAGCCAATCCA-TCTGGT-TGGTCATTTTACGGACACCCATCTAT
GL873344.1_419_302_CBS7960         TGATGACCCAAAACCAAGCCAATCCA-TCTGGT-TGGTCATTTTACGGACACCCATCTAT
GL873380.1_49758_302_CBS7960       TGATGACCCAAAACCAAGCCAATCCA-TCTGGT-TGGTCATTTTACGGACACCCATCTAT
GL873402.1_503_302_CBS7960         TGATGACCCAAAACCAAGCCAATCCA-TCTGAT-TGGTCATTTTACGGACGCCCATCTAT
GL873410.1_1128_302_CBS7960        TGATGACCCCAAACAAAGCTATGGCT-TCTAAC-TGGGCACATTACCAACAACCATCTAT
GL873416.1_35809_302_CBS7960       TGATGACCCCAAACAAAGCTATGGCT-TCTAAC-TGGGCACATTACCAACAACCATCTAT
GL873423.1_11574_302_CBS7960       TGATGACCCCAAACAAAGCTATGGCT-TCTAAC-TGGGCACATTACCAACAACCATCTAT
GL873463.1_624_302_CBS7960         TGATGACCCAAAACCAAGCCAATCCA-TCTGGT-TGGTCATTTTACGGACACCCATCTAT
GL873486.1_1004_302_CBS7960        TGATGACCCCAAACCAAGCCAATCCA-TCTGGC-TGGTCGTTTTACGGACACCCATCTAT
GL876596.1_32251_301_CLIB215       TGATGACTCTCAACCAAGCTATGGCT-TCTAGC--TGGCACATTACCATCAGCGATCTAT
GL876616.1_63244_302_CLIB215       TGATGACCCCAAACAAAGCTATGGCT-TCTAAC-TGGGCACATTACCAACAACCATCTAT
GL876616.1_64128_302_CLIB215       TGATGACCCCAAACAAAGCTATGGCT-TCTAAC-TGGGCACATTACCAACAACCATCTAT
GL876649.1_37961_302_CLIB215       TGATGACTCCCCAACAAGCCAATATT-TCTGGT-TGGCCAGTATACGGGCACCCATCTTT
GL876667.1_47457_302_CLIB215       TGATGACCCCAAACAAAGCTATGGCT-TCTAAC-TGGGCACATTACCAACAACCATCTAT
GL876674.1_53142_302_CLIB215       TGATGACCCCAAACAAAGCTATGGCC-TCTAAC-TGGGCACATTACCAACAACCATCTAT
GL876698.1_34100_302_CLIB215       TGATGACCCCAAACAAAGCTATGGCT-TCTAAC-TGGGCACATTACCAACAACCATCTAT
GL876728.1_1175_302_CLIB215        TGATGACCCCAAACAAAGCTATGGCT-TCTAAC-TGGGCACATTACCAACAACCATCTAT
GL876746.1_3075_302_CLIB215        TGATGACCCCAAACAAAGCTATGGCC-TCTAAC-TGGGCACATTACCAACAACCATCTAT
GL876750.1_791_302_CLIB215         TGATGACCCCAAACAAAGCTATGGCC-TCTAAC-TGGGCACATTACCAACAACCATCTAT
GL876793.1_17799_301_CLIB215       TGATGACCCCAAACAAAG-TATGGCC-TCTAAC-TGGGCACATTACCAACAACCATCTAT
GL876817.1_363_302_CLIB215         TGATGACCCCAAACAAAGCTATGGCC-TCTAAC-TGGGCACATTACCAACAACCATCTAT
GL875100.1_22158_302_CLIB324       TGATGACTCCCCAACAAGCCAATATT-TCTGGT-TGGCCAGTATACGGGCACCCATCTTT
GL875126.1_28586_302_CLIB324       TGATGACCCAAAACCAAGCCAATCCA-TCTGGT-TGGTCATTTTACGGACGCCCATCTAT
GL875129.1_32563_302_CLIB324       TGATGACCCCAAACAAAGCTATGGCC-TCTAAC-TGGGCACATTACCAACAACCATCTAT
GL875132.1_36232_302_CLIB324       TGATGACCCAAAACCAAGCCAATCCA-TCTGGT-TGGTCATTTTACGGACACCCATCTAT
GL875284.1_20476_302_CLIB324       TGATGACCCCAAACAAAGCTATGGCC-TCTAAC-TGGGCACATTACCAACAACCATCTAT
contig12624_501_302_CLIB382        TGATGACTCCCCAACAAGCCAATATT-TCTGGT-TGGCCAGTATACGGGCACCCATCTTT
contig12674_203_302_CLIB382        TGATGACCCCAAACAAAGCTATGGCC-TCTAAC-TGGGCACATTACCAACAACCATCTAT
contig12715_498_301_CLIB382        TGATGACCCAAAACCAAGCCAATCCA-TCTGGT-TGGTCATTTTACGGACACCCATCTAT
FN393062_115034_302_EC1118         TGATGACCCCAAACAAAGCTATGGCC-TCTAAC-TGGGCACATTACCAACAACCATCTAT
FN393063_852018_302_EC1118         TGATGACCCCAAACAAAGCTATGGCT-TCTAAC-TGGGCACATTACCAACAACCATCTAT
FN393067_419530_302_EC1118         TGATGACCCAAAACCAAGCCAATCCA-TCTGGT-TGGTCATTTTACGGACACCCATCTAT
FN393071_263714_302_EC1118         TGATGACCCCAAACAAAGCTATGGCC-TCTAAC-TGGGCACATTACCAACAACCATCTAT
FN393078_449579_302_EC1118         TGATGACCCAAAACCAAGCCAATCCA-TCTGGT-TGGTCATTTTACGGACGCCCATCTAT
FN394217_745200_302_EC1118         TGATGACCCCAAACAAAGCTATGGCC-TCTAAC-TGGGCACATTACCAACAACCATCTAT
GL876003.1_7853_302_FL100          TAATCGCTCCTCAACACGCCAATATT-TCTGGT-TGGCTTGTATACGGGCAACCATCTTT
GL876008.1_18660_302_FL100         TGATGACCCAAAACCAAGCCAATCCA-TCTGGT-TGGTCATTTTACGGACGCCCATCTAT
GL876029.1_19673_302_FL100         TGATGACTCCCCAACAAGCCAATATT-TCTGGT-TGGCCAGTATACGGGCACCCATCTTT
GL876067.1_31476_302_FL100         TGATGACCCCAAACCAAGCCAATCCA-TCTGGC-TGGCCATTTTACGGACACCCATCTAT
GL876069.1_1039_302_FL100          TGATGACCCCAAACAAAGCTATGGCT-TCTAAC-TGGGCACATTACCAACAACCATCTAT
GL876156.1_23015_302_FL100         TGATGACCCCAAACAAAGCTATGGCC-TCTAAC-TGGGCACATTACCAACAACCATCTAT
GL876173.1_329_302_FL100           TGATGACCCCAAACAAAGCTATGGCT-TCTAAC-TGGGCACATTACCAACAACCATCTAT
GL876220.1_11156_302_FL100         TGATGACCCCAAACAAAGCTATGGCC-TCTAAC-TGGGCACATTACCAACAACCGTCTAT
GL876243.1_17309_302_FL100         TGATGAATACCCAACAAGCCAATATT-TCTGGC-TGGCCAGTATACGGGCACCCATCCTT
GL876356.1_11207_301_FL100         TGATGACCCCAAACAAAGCTATGGCC-TCTA-C-TGGGCACATTACCAACAACCATCTAT
GL876403.1_3976_302_FL100          TGATGACCCCAAACAAAGCTATGGCT-TCTAAC-TGGGCACATTACCAACAACCATCTAT
GL876484.1_1277_302_FL100          TGATGACCCCAAACAAAGCTATGGCC-TCTAAC-TGGGCACATTACCAACAACCGTCTAT
CM001113.1_766732_302_FOSTERSB     TGATGACTCCCCAACAAGCCAATATT-TCTGGT-TGGCCAGTATACGGGCACCCATCTTT
CM001113.1_934558_302_FOSTERSB     TAATCGCTCCTCAACACGCCAATATT-TCTGGT-TGGCTTGTATACGGGCAACCATCTTT
CM001123.1_536363_302_FOSTERSB     TGATGACCCAAAACCAAGCCAATCCA-TCTGGT-TGGTCATTTTACGGACGCCCATCTAT
AEEZ01000070_25537_302_FOSTERSO    TGATGACCCCAAACAAAGCTATGGCY-TCTAAC-TGGGCACATTACCAACAACCRTCTAT
AEEZ01000077_143582_302_FOSTERSO   TGATGACCCCAAACAAAGCTATGGCT-TCTAAC-TGGGCACATTACCAACAACCATCTAT
AEEZ01000102_5932_302_FOSTERSO     TGATGACCCAAAACCAAGCCAATCCA-TCTGGT-TGGTCATTTTACGGACACCCATCTAT
AEEZ01000103_6389_301_FOSTERSO     TGATGACCCCAAACAAAGCTATGGCC-TCTAAC-TGGGCACATTACCAACAACC-TCTAT
AEEZ01000104_650_302_FOSTERSO      TGATGACCCCAAACAAAGCTATGGCC-TCTAAC-TGGGCACATTACCAACAACCRTCTAT
AEEZ01000125_481_302_FOSTERSO      TGATGACCCCAAACAAAGCTATGGCC-TCTAAC-TGGGCACATTACCAACAACCRTCTAT
AEEZ01000127_1084_302_FOSTERSO     TGATGACCCCAAACAAAGCTATGGCC-TCTAAC-TGGGCACATTACCAACAACCGTCTAT
AEEZ01000128_460_302_FOSTERSO      TGATGACCCCAAACAAAGCTATGGCC-TCTAAC-TGGGCACATTACCAACAACCRTCTAT
AEEZ01000133_968_302_FOSTERSO      TGATGACCCCAAACAAAGCTATGGCC-TCTAAC-TGGGCACATTACCAACAACCGTCTAT
contig01585_322_302_I14            TAATCGCTCCTCAACACGCCAATATT-TCTGGT-TGGCTTGTATACGGGCAACCATCTTT
contig01713_222_302_I14            TGATGACCCCAAACAAAGCTATGGCT-TCTAAC-TGGGCACATTACCAACAACCATCTAT
ACFL01000235_1_301_JA291           TGATGACCCCAAACAAAGCTATGGCT-TCTAAC-TGGGCACATTACCAACAACCATCTAT
ACFL01000374_3_302_JA291           TGATGACTCCCCAACAAGCCAATATT-TCTGGT-TGGCCAGTATACGGGCACCCATCTTT
ADVV01000018_17596_302_LALVINQA23  TGATGACCCCAAACAAAGCTATGGCC-TCTAAC-TGGGCACATTACCAACAACCATCTAT
ADVV01000098_5881_302_LALVINQA23   TGATGACCCCAAACAAAGCTATGGCC-TCTAAC-TGGGCACATTACCAACAACCATCTAT
ADVV01000106_638_303_LALVINQA23    TGATGACCCAAAACCAAGCCAATCCA-TCTGGT-TGGTCATTTTACGGACGCCCATCTAT
ADVV01000114_509_302_LALVINQA23    TGATGACCCAAAACCAAGCCAATCCA-TCTGGT-TGGTCATTTTACGGACACCCATCTAT
Contig13.7_1_302_M22               TGATGACTCCCCAACAAGCCAATATT-TCTGGT-TGGCCAGTATACGGGCACCCATCTTT
Contig1730.1_346_302_M22           TGATGACCCCAAACAAAGCTATGGCT-TCTAAC-TGGGCACATTACCAACAACCATCTAT
contig02559_1020_303_NC02          TGATGAATACCCAACAAGCCAATATT-TCTGGT-TGGCCAGTATACGGGCACCCATCCTT
AAEG01000022_299433_302_RM11       TGATGACCCCAAACAAAGCTATGGCC-TCTAAC-TGGGCACATTACCAACAACCATCTAT
AAEG01000033_545801_302_RM11       TGATGACCCCAAACAAAGCTATGGCC-TCTAAC-TGGGCACATTACCAACAACCATCTAT
AAEG01000044_96401_302_RM11        TGATGACCCCAAACAAAGCTATGGCC-TCTAAC-TGGGCACATTACCAACAACCATCTAT
AAEG01000048_5541_303_RM11         TGATGACCCCAAACAAAGCTATGGCC-TCTAACGTGGGCACATTACCAACAACCATCTAT
AAEG01000070_37611_301_RM11        TGATGACCCCAAACAAAGCTATGGCC-TCTAAC-TGGGCACATTACCAACAACCATCTAT
AAEG01000073_434361_302_RM11       TGATGACCCCAAACAAAGCTATGGCT-TCTAAC-TGGGCACATTACCAACAACCATCTAT
AAEG01000073_517874_305_RM11       TGATGACCCCAAACAAAGCTATGGCT-TCTAAC-TGGGCACATTACCAACAACCATCTAT
AAEG01000074_15_302_RM11           TGATGACCCCAAACAAAGCTATGGCT-TCTAAC-TGGGCACATTACCAACAACCATCTAT
AAEG01000082_54152_302_RM11        TGATGACCCCAAACAAAGCTATGGCC-TCTAAC-TGGGCACATTACCAACAACCATCTAT
AAEG01000092_163427_302_RM11       TGATGACCCCAAACAAAGCTATGGCT-TCTAAC-TGGGCACATTACCAACAACCATCTAT
AAEG01000092_329898_302_RM11       TGATGACTCCCCAACAAGCCAATATT-TCTGGT-TGGCCAGTATACGGGCACCCATCTTT
AAEG01000105_141369_302_RM11       TGATGACCCCAAACAAAGCTATGGCC-TCTAAC-TGGGCACATTACCAACAACCATCTAT
chrom01_165825_302_S288C           TGATGACCCAAAACCAAGCCAATCCA-TCTGGT-TGGTCATTTTACGGACACCCATCTAT
chrom02_221371_302_S288C           TGATGAATACCCAACAAGCCAATATT-TCTGGC-TGGCCAGTATACGGGCACCCATCCTT
chrom02_259910_302_S288C           TGATGACCCAAAACCAAGCCAATCCA-TCTGGT-TGGTCATTTTACGGACACCCATCTAT
chrom02_29976_302_S288C            TGATGACTCCAAACAAAGCTATGGCT-TCTAAC-TGGGCACATTACCAACAACCATCTAT
chrom03_85143_302_S288C            TGATGACCCCAAACAAAGCTATGGCC-TCTAAC-TGGGCACATTACCAACAACCGTCTAT
chrom04_1096105_302_S288C          TGATGACCCAAAACCAAGCCAATCCA-TCTGGT-TGGTCATTTTACGGACACCCATCTAT
chrom04_1207038_302_S288C          TGATGACCCAAAACCAAGCCAATCCA-TCTGGT-TGGTCATTTTACGGACACCCATCTAT
chrom04_519315_302_S288C           TGATGACCCCAAACAAAGCTATGGCC-TCTAAC-TGGGCACATTACCAACAACCATCTAT
chrom04_651085_302_S288C           TGATGACCCAAAACCAAGCCAATCCA-TCTGGT-TGGTCATTTTACGGACACCCATCTAT
chrom04_803236_302_S288C           TGATGACTCCCCAACAAGCCAATATT-TCTGGT-TGGCCAGTATACGGGCACCCATCTTT
chrom04_872153_302_S288C           TGATGACCCCAAACAAAGCTATGGCC-TCTAAC-TGGGCACATTACCAACAACCATCTAT
chrom04_883886_302_S288C           TGATGACCCAAAACCAAGCCAATCCA-TCTGGT-TGGTCATTTTACGGACACCCATCTAT
chrom04_981503_302_S288C           TGATGACCCCAAACAAAGCTATGGCC-TCTAAC-TGGGCACATTACCAACAACCATCTAT
chrom04_992308_302_S288C           TGATGACCCAAAACCAAGCCAATCCA-TCTGGT-TGGTCATTTTACGGACACCCATCTAT
chrom05_448983_302_S288C           TGATGACCCAAAACCAAGCCAATCCA-TCTGGT-TGGTCATTTTACGGACACCCATCTAT
chrom05_498083_302_S288C           TGATGACCCAAAACCAAGCCAATCCA-TCTGGT-TGGTCATTTTACGGACACCCATCTAT
chrom06_138245_302_S288C           TGATGACCCCAAACAAAGCTATGGCC-TCTAAC-TGGGCACATTACCAACAACCGTCTAT
chrom07_536098_302_S288C           TGATGACCCAAAACCAAGCCAATCCA-TCTGGT-TGGTCATTTTACGGACACCCATCTAT
chrom07_567426_302_S288C           TGATGACCCAAAACCAAGCCAATCCA-TCTGGT-TGGTCATTTTACGGACACCCATCTAT
chrom07_574368_302_S288C           TGATGACCCCAAACAAAGCTATGGCC-TCTAAC-TGGGCACATTACCAACAACCATCTAT
chrom07_811779_302_S288C           TGATGACCCCAAACAAAGCTATGGCC-TCTAAC-TGGGCACATTACCAACAACCGTCTAT
chrom07_822974_302_S288C           TGATGACCCAAAACCAAGCCAATCCA-TCTGGT-TGGTCATTTTACGGACACCCATCTAT
chrom08_549305_302_S288C           TGATGACCCAAAACCAAGCCAATCCA-TCTGGT-TGGTCATTTTACGGACACCCATCTAT
chrom10_472801_302_S288C           TGATGACCCAAAACCAAGCCAATCCA-TCTGGT-TGGTCATTTTACGGACACCCATCTAT
chrom10_478385_302_S288C           TGATGACCCAAAACCAAGCCAATCCA-TCTGGT-TGGTCATTTTACGGACACCCATCTAT
chrom12_220667_302_S288C           TGATGACCCAAAACCAAGCCAATCCA-TCTGGT-TGGTCATTTTACGGACACCCATCTAT
chrom12_481560_302_S288C           TGATGACCCAAAACCAAGCCAATCCA-TCTGGT-TGGTCATTTTACGGACACCCATCTAT
chrom12_593479_302_S288C           TGATGACCCAAAACCAAGCCAATCCA-TCTGGT-TGGTCATTTTACGGACACCCATCTAT
chrom12_651158_302_S288C           TGATGACCCAAAACCAAGCCAATCCA-TCTGGT-TGGTCATTTTACGGACACCCATCTAT
chrom12_941524_302_S288C           TGATGACCCCAAACAAAGCTATGGCC-TCTAAC-TGGGCACATTACCAACAACCATCTAT
chrom12_981368_302_S288C           TGATGACCCCAAACAAAGCTATGGCT-TCTAAC-TGGGCACATTACCAACAACCATCTAT
chrom13_184502_302_S288C           TGATGACCCAAAACCAAGCCAATCCA-TCTGGT-TGGTCATTTTACGGACACCCATCTAT
chrom13_196669_302_S288C           TGATGACCCAAAACCAAGCCAATCCA-TCTGGT-TGGTCATTTTACGGACACCCATCTAT
chrom13_362586_302_S288C           TGATGAATACCCAACAAGCCAATATT-TCTGGC-TGGCCAGTATACGGGCACCCATCCTT
chrom13_378284_302_S288C           TGATGACCCAAAACCAAGCCAATCCA-TCTGGT-TGGTCATTTTACGGACACCCATCTAT
chrom14_102191_302_S288C           TGATGACCCAAAACCAAGCCAATCCA-TCTGGT-TGGTCATTTTACGGACGCCCATCTAT
chrom14_519497_302_S288C           TGATGACCCAAAACCAAGCCAATCCA-TCTGAT-TGGTCATTTTACGGACGCCCATCTAT
chrom14_567659_302_S288C           TGATGACCCCAAACAAAGCTATGGCC-TCTAAC-TGGGCACATTACCAACAACCATCTAT
chrom15_118041_302_S288C           TGATGACCCAAAACCAAGCCAATCCA-TCTGGT-TGGTCATTTTACGGACACCCATCTAT
chrom15_595153_302_S288C           TGATGACCCAAAACCAAGCCAATCCA-TCTGGT-TGGTCATTTTACGGACACCCATCTAT
chrom15_709691_302_S288C           TGATGACCCCAAACAAAGCTATGGCT-TCTAAC-TGGGCACATTACCAACAACCATCTAT
chrom15_970619_302_S288C           TGATGACCCCAAACAAAGCTATGGCT-TCTAAC-TGGGCACATTACCAACAACCATCTAT
chrom16_56789_302_S288C            TGATGACCCAAAACCAAGCCAATCCA-TCTGGT-TGGTCATTTTACGGACACCCATCTAT
chrom16_810228_302_S288C           TGATGACCCAAAACCAAGCCAATCCA-TCTGGT-TGGTCATTTTACGGACACCCATCTAT
chrom16_844750_302_S288C           TGATGACCCAAAACCAAGCCAATCCA-TCTGGT-TGGTCATTTTACGGACACCCATCTAT
chrom16_856216_302_S288C           TGATGACCCAAAACCAAGCCAATCCA-TCTGGT-TGGTCATTTTACGGACACCCATCTAT
CM000921.1_164282_302_SIGMA1278    TGATGACCCAAAACCAAGCCAATCCA-TCTGGT-TGGTCATTTTACGGACACCCATCTAT
CM000922.1_622355_302_SIGMA1278    TGATGACCCAAAACCAAGCCAATCCA-TCTGGT-TGGTCATTTTACGGACACCCATCTAT
CM000922.1_628564_302_SIGMA1278    TGATGACCCAAAACCAAGCCAATCCA-TCTGGT-TGGTCATTTTACGGACACCCATCTAT
CM000923.1_146180_302_SIGMA1278    TGATGACCCAAAACCAAGCCAATCCA-TCTGGT-TGGTCATTTTACGGACACCCATCTAT
CM000923.1_149742_302_SIGMA1278    TGATGACCCAAAACCAAGCCAATCCA-TCTGGT-TGGTCATTTTACGGACACCCATCTAT
CM000923.1_85796_302_SIGMA1278     TGATGACCCAAAACCAAGCCAATCCA-TCTGGT-TGGTCATTTTACGGACACCCATCTAT
CM000924.1_424796_302_SIGMA1278    TGATGACCCAAAACCAAGCCAATCCA-TCTGGT-TGGTCATTTTACGGACACCCATCTAT
CM000924.1_648311_302_SIGMA1278    TGATGACCCAAAACCAAGCCAATCCA-TCTGGT-TGGTCATTTTACGGACACCCATCTAT
CM000924.1_784397_302_SIGMA1278    TGATGACTCCCCAACAAGCCAATATT-TCTGGT-TGGCCAGTATACGGGCACCCATCTTT
CM000924.1_950407_302_SIGMA1278    TGATGACCCCAAACAAAGCTATGGCC-TCTAAC-TGGGCACATTACCAACAACCATCTAT
CM000924.1_958860_302_SIGMA1278    TGATGACCCAAAACCAAGCCAATCCA-TCTGGT-TGGTCATTTTACGGACACCCATCTAT
CM000924.1_964444_302_SIGMA1278    TGATGACCCAAAACCAAGCCAATCCA-TCTGGT-TGGTCATTTTACGGACACCCATCTAT
CM000925.1_119975_302_SIGMA1278    TGATGACCCAAAACCAAGCCAATCCA-TCTGGT-TGGTCATTTTACGGACACCCATCTAT
CM000925.1_133204_302_SIGMA1278    TGATGACCCCAAACAAAGCTATGGCT-TCTAAC-TGGGCACATTACCAACAACCATCTAT
CM000925.1_513091_302_SIGMA1278    TGATGACCCAAAACCAAGCCAATCCA-TCTGGT-TGGTCATTTTACGGACACCCATCTAT
CM000927.1_403813_303_SIGMA1278    TGATGACCCCAAACAAAGCTATGGCC-TCTAAC-TGGGCACATTACCAACAACCGTCTAT
CM000927.1_693350_305_SIGMA1278    TGATGACCCAAAACCAAGCCAATCCA-TCTGGT-TGGTCATTTTACGGACACCCATCTAT
CM000927.1_762045_302_SIGMA1278    TGATGACCCCAAACAAAGCTATGGCC-TCTAAC-TGGGCACATTACCAACAACCATCTAT
CM000927.1_860553_306_SIGMA1278    TGATGACCCCAAACAAAGCTATGGCC-TCTAAC-TGGGCACATTACCAACAACCATCTAT
CM000928.1_121621_302_SIGMA1278    TGATGACCCCAAACAAAGCTATGGCT-TCTAAC-TGGGCACATTACCAACAACCATCTAT
CM000928.1_137978_302_SIGMA1278    TGATGACCCAAAACCAAGCCAATCCA-TCTGGT-TGGTCATTTTACGGACACCCATCTAT
CM000928.1_558878_302_SIGMA1278    TGATGACCCAAAACCAAGCCAATCCA-TCTGGT-TGGTCATTTTACGGACACCCATCTAT
CM000929.1_307920_302_SIGMA1278    TGATGACCCAAAACCAAGCCAATCCA-TCTGGT-TGGTCATTTTACGGACACCCATCTAT
CM000930.1_118182_302_SIGMA1278    TGATGACCCAAAACCAAGCCAATCCA-TCTGGT-TGGTCATTTTACGGACACCCATCTAT
CM000930.1_474647_302_SIGMA1278    TGATGACCCAAAACCAAGCCAATCCA-TCTGGT-TGGTCATTTTACGGACACCCATCTAT
CM000930.1_542479_302_SIGMA1278    TGATGACCCAAAACCAAGCCAATCCA-TCTGGT-TGGTCATTTTACGGACACCCATCTAT
CM000931.1_219597_302_SIGMA1278    TGATGACCCAAAACCAAGCCAATCCA-TCTGGT-TGGTCATTTTACGGACACCCATCTAT
CM000931.1_519849_302_SIGMA1278    TGATGACCCAAAACCAAGCCAATCCA-TCTGGT-TGGTCATTTTACGGACACCCATCTAT
CM000932.1_163884_302_SIGMA1278    TGATGACCCCAAACAAAGCTATGGCC-TCTAAC-TGGGCACATTACCAACAACCATCTAT
CM000932.1_216211_302_SIGMA1278    TGATGACCCAAAACCAAGCCAATCCA-TCTGGT-TGGTCATTTTACGGACACCCATCTAT
CM000932.1_361648_302_SIGMA1278    TGATGACCCCAAACAAAGCTATGGCC-TCTAAC-TGGGCACATTACCAACAACCATCTAT
CM000932.1_372439_302_SIGMA1278    TGATGACCCAAAACCAAGCCAATCCA-TCTGGT-TGGTCATTTTACGGACACCCATCTAT
CM000932.1_504619_302_SIGMA1278    TGATGACCCAAAACCAAGCCAATCCA-TCTGGT-TGGTCATTTTACGGACACCCATCTAT
CM000932.1_510206_302_SIGMA1278    TGATGACCCAAAACCAAGCCAATCCA-TCTGGT-TGGTCATTTTACGGACACCCATCTAT
CM000932.1_820337_302_SIGMA1278    TGATGACCCCAAACAAAGCTATGGCC-TCTAAC-TGGGCACATTACCAACAACCGTCTAT
CM000933.1_189294_302_SIGMA1278    TGATGACCCAAAACCAAGCCAATCCA-TCTGGT-TGGTCATTTTACGGACACCCATCTAT
CM000933.1_376880_302_SIGMA1278    TGATGACCCAAAACCAAGCCAATCCA-TCTGGT-TGGTCATTTTACGGACACCCATCTAT
CM000933.1_467797_302_SIGMA1278    TGATGACCCCAAACAAAGCTATGGCT-TCTAAC-TGGGCACATTACCAACAACCATCTAT
CM000934.1_514652_302_SIGMA1278    TGATGACCCAAAACCAAGCCAATCCA-TCTGAT-TGGTCATTTTACGGACGCCCATCTAT
CM000934.1_562469_303_SIGMA1278    TGATGACCCCAAACAAAGCTATGGCC-TCTAAC-TGGGCACATTACCAACAACCATCTAT
CM000934.1_721511_302_SIGMA1278    TGATGACCCAAAACCAAGCCAATCCA-TCTGGT-TGGTCATTTTACGGACACCCATCTAT
CM000934.1_92147_302_SIGMA1278     TGATGACCCCAAACAAAGCTATGGCT-TCTAAC-TGGGCACATTACCAACAACCATCTAT
CM000935.1_116652_302_SIGMA1278    TGATGACCCAAAACCAAGCCAATCCA-TCTGGT-TGGTCATTTTACGGACACCCATCTAT
CM000935.1_849682_302_SIGMA1278    TGATGACCCGAAACCAAGCCAATCCA-TCTGGT-TGGTCATTTTACGGACACCCATCTAT
CM000936.1_807830_302_SIGMA1278    TGATGACCCAAAACCAAGCCAATCCA-TCTGGT-TGGTCATTTTACGGACACCCATCTAT
chr01_173054_302_SK1               TGATGACCCAAAACCAAGCCAATCCA-TCTGGT-TGGTCATTTTACGGACACCCATCTAT
chr01_194093_302_SK1               TGATGACCCCAAACAAAGCTATGGCC-TCTAAC-TGGGCACATTACCAACAACCGTCTAT
chr04_819487_302_SK1               TAATCGCTCCTCAACACGCCAATATT-TCTGGT-TGGCTTGTATACGGGCAACCATCTTT
chr05_122773_302_SK1               TGATGACCCAAAACCAAGCCAATCCA-TCTGGT-TGGTCATTTTACGGACACCCATCTAT
chr07_452002_302_SK1               TGATGACCCAAAACCAAGCCAATCCA-TCTGGT-TGGTCATTTTACGGACACCCATCTAT
chr07_576239_302_SK1               TGATGACCCAAAACCAAGCCAATCCA-TCTGGT-TGGTCATTTTACGGACACCCATCTAT
chr07_78293_302_SK1                TGATGACCCCAAACAAAGCTATGGCC-TCTAAC-TGGGCACATTACCAACAACCATCTAT
chr10_211279_302_SK1               TGATGACCCAAAACCAAGCCAATCCA-TCTGGT-TGGTCATTTTACGGACACCCATCTAT
chr10_487556_302_SK1               TGATGACCCAAAACCAAGCCAATCCA-TCTGGT-TGGTCATTTTACGGACACCCATCTAT
chr12_480371_302_SK1               TGATGACCCAAAACCAAGCCAATCCA-TCTGGT-TGGTCATTTTACGGACACCCATCTAT
chr16_856527_302_SK1               TGATGACCCAAAACCAAGCCAATCCA-TCTGGT-TGGTCATTTTACGGACACCCATCTAT
GL890460.1_947093_302_T7           TAATCGCTCCTCAACACGCCAATATT-TCTGGT-TGGCTTGTATACGGGCAACCATCTTT
GL890490.1_5979_302_T7             TGATGAATACCCAACAAGCCAATATT-TCTGGT-TGGCCAGTATACGGGCACCCATCTTT
GL889429.1_3612_302_T73            TGATGACCCAAAACCAAGCCAATCCA-TCTGGT-TGGTCATTTTACGGACACCCATCTAT
GL889489.1_1377_302_T73            TGATGACCCCAAACCAAGCCAATCCA-TCTGGC-TGGTCGTTTTACGGACACCCATCTAT
ADXC01000004_293_302_VIN13         TGATGACCCCAAACAAAGCTATGGCC-TCTAAC-TGGGCACATTACCAACAACCATCTAT
ADXC01000021_45919_302_VIN13       TGATGACTCCCCAACAAGCCAATATT-TCTGGT-TGGCCAGTATACGGGCACCCATCTTT
ADXC01000081_388_303_VIN13         TGATGACCCCAAACAAAGCTATGGCYCTCTAAC-TGGGCACATTACCAACAACCATCTAT
ADXC01000082_1038_302_VIN13        TGATGACCCAAAACCAAGCCAATCCA-TCTGGT-TGGTCATTTTACGGACACCCATCTAT
Contig31.1_514_302_WE372           TGATGACCCAAAACCAAGCCAATCCA-TCTGGT-TGGTCATTTTACGGACGCCCATCTAT
Contig502.1_229_302_WE372          TGATGACCCCAAACAAAGCTATGGCT-TCTAAC-TGGGCACATTACCAACAACCATCTAT
GL872459_1866_302_Y10              TGATGACCCCAAACCAAGCCAATCCA-TCTGGC-TGGTCGTTTTACGGACACCCATCTAT
GL872463_593_302_Y10               TGATGACCCAAAACCAAGCCAATCCA-TCTGGT-TGGTCATTTTACGGACACCCATCTAT
GL872551_1314_302_Y10              TGATGACCCAAAACCAAGCCAATCCA-TCTGGT-TGGCCAGTATACGGGCACCCATCTTT
GL872606_14696_302_Y10             TGATGACCCCAAACAAAGCTATGGCC-TCTAAC-TGGGCACATTACCAACAACCATCTAT
GL872682_1978_302_Y10              TGATGAATACCCAACAAGCCAATATT-TCTGGT-TGGCCAGTATACGGGCACCCATCTTT
GL872821_1188_302_Y10              TGATGACCCAAAACCAAGCCAATCCA-TCTGGT-TGGTCATTTTACGGACACCCATCTAT
GL872826_11483_302_Y10             TAATCGCTCCTCAACACGCCAATATT-TCTGGT-TGGCTTGTATACGGGCAACCATCTTT
Contig21.1_351_302_Y12             TGATGAATACCCAACAAGCCAATATT-TCTGGC-TGGCCAGTATACGGGCACCCATCCTT
Contig23.9_7845_302_Y12            TGATGACCCAAAACCAAGCCAATCCA-TCTGGT-TGGTCATTTTACGGACACCCATCTAT
Contig26.2_16714_302_Y12           TGATGAATACCCAACAAGCCAATATT-TCTGGC-TGGCCAGTATACGGGCACCCATCCTT
Contig34.1_152714_302_Y12          TAATCGCTCCTCAACACGCCAATATT-TCTGGT-TGGCCAGTATACGGGCACCCATCCTT
Contig51.1_6784_301_Y12            TGATGACCCAATACCAAGCCAATTCA-TCTGGT-TGGTCATTTTACGGACACCCATCTAT
Contig57.1_1298_302_Y12            TGATGACCCAAAACCAAGCCAATCCA-TCTGGT-TGGTCATTTTACGGACACCCATCTAT
Contig61.11_127_302_Y12            TGATGACCCCAAACAAAGCTATGGCC-TCTAAC-TGGGCACATTACCAACAACCGTCTAT
Contig73.1_235_302_Y12             TGATGAATACCCAACAAGCCAATATT-TCTGGC-TGGCCAGTATACGGGCACCCATCCTT
Contig793.1_168_302_Y12            TGATGAATACCCAACAAGCCAATATT-TCTGGC-TGGCCAGTATACGGGCACCCATCCTT
Contig8.1_361_302_Y12              TGATGACCCAAAACCAAGCCAATCCA-TCTGGT-TGGTCATTTTACGGACACCCATCTAT
Contig10.1_8625_302_Y9             TGATGACCCCAAACAAAGCTATGGCC-TCTAAC-TGGGCACATTACCAACAACCGTCTAT
Contig35.10_6593_302_Y9            TAATCGCTCCTCAACACGCCAATATT-TCTGGT-TGGCTTGTATACGGGCAACCATCTTT
Contig21.1_6579_302_Y9combined     TGATGACCCCAAACAAAGCTATGGCC-TCTAAC-TGGGCACATTACCAACAACCGTCTAT
Contig252.1_2222_302_Y9combined    TGATGACCCAAAACCAAGCCAATCCA-TCTGGT-TGGTCATTTTACGGACACCCATCTAT
Contig38.7_16164_302_Y9combined    TAATCGCTCCTCAACACGCCAATATT-TCTGGT-TGGCTTGTATACGGGCAACCATCTTT
Contig419.1_682_302_Y9combined     TGATGAATACCCAACAAGCCAATATT-TCTGGC-TGGCCAGTATACGGGCACCCATCCTT
GL875737.1_74196_302_YJM269        TGATGACCCCAAACCAAGCCAATCCA-TCTGGC-TGGTCGTTTTACGGACACCCATCTAT
GL875741.1_62758_302_YJM269        TGATGACCCAAAACCAAGCCAATCCA-TCTGGT-TGGCCAGTATACGGGCACCCATCTTT
GL875756.1_79766_302_YJM269        TGATGAATACCCAACAAGCCAATATT-TCTGGT-TGGCCAGTATACGGGCACCCATCTTT
GL875773.1_16573_302_YJM269        TGATGACCCCAAACAAAGCTATGGCC-TCTAAC-TGGGCACATTACCAACAACCATCTAT
GL875781.1_340_302_YJM269          TGATGACCCAAAACCAAGCCAATCCA-TCTGGT-TGGTCATTTTACGGACACCCATCTAT
GL875782.1_77174_302_YJM269        TAATCGCTCCTCAACACGCCAATATT-TCTGGT-TGGCTTGTATACGGGCAACCATCTTT
GL875799.1_62211_302_YJM269        TGATGAATACCCAAGAAGCCAATATT-TCTGGC-TGGCCAGTATACGGGCACCCATCCTT
GL875825.1_14053_302_YJM269        TGATGACCCAAAACCAAGCCAATCCA-TCTGGT-TGGTCATTTTACGGACACCCATCTAT
GL875874.1_21932_302_YJM269        TGATGACTCCCCAACAAGCCAATATT-TCTGGT-TGGCCAGTATACGGGCACCCATCTTT
GL875927.1_13220_302_YJM269        TGATGAATACCCAACAAGCCAATATT-TCTGGC-TGGCCAGTATACGGGCACCCATCCTT
Contig129.1_538_302_YJM280         TGATGACCCAAAACCAAGCCAATCCA-TCTGGT-TGGTCATTTTACGGACACCCATCTAT
Contig236.1_182_302_YJM280         TGATGAATACCCAACAAGCCAATATT-TCTGGC-TGGCCAGTATACGGGCACCCATCCTT
Contig267.1_460_302_YJM280         TGATGACCCCAAACCAAGCCAATCCA-TCTGGC-TGGTCGTTTTACGGACACCCATCTAT
Contig72.1_3066_302_YJM280         TGATGACCCCAAACAAAGCTATGGCC-TCTAAC-TGGGCACATTACCAACAACCATCTAT
Contig33.6_1284_302_YJM320         TGATGACCCAAAACCAAGCCAATCCA-TCTGGT-TGGTCATTTTACGGACACCCATCTAT
Contig442.1_70_302_YJM320          TGATGAATACCCAACAAGCCAATATT-TCTGGC-TGGCCAGTATACGGGCACCCATCCTT
Contig71.3_3423_302_YJM320         TGATGACCCCAAACAAAGCTATGGCT-TCTAAC-TGGGCACATTACCAACAACCATCTAT
contig00024_1396_302_YJM326        TAATCGCTCCTCAACACGCCAATATT-TCTGGT-TGGCTTGTATACGGGCAACCATCTTT
contig01822_1455_301_YJM326        TGATGACCCCAAACAAAGCTATGGC--TCTAAC-TGGGCACATTACCAACAACCATCTAT
contig01833_236_302_YJM326         TGATGAATACCCAACAAGCCAATATT-TCTGGT-TGGCCAGTATACGGGCACCCATCCTT
contig01861_238_302_YJM326         TGATGACCCAAAACCAAGCCAATCCA-TCTGGT-TGGTCATTTTACGGACACCCATCTAT
Contig182.1_150_302_YJM421         TGATGACTCCCCAACAAGCCAATATT-TCTGGT-TGGCCAGTATACGGGCACCCATCTTT
Contig188.1_244_302_YJM421         TGATGACCCAAAACCAAGCCAATCCA-TCTGGT-TGGTCATTTTACGGACACCCATCTAT
Contig202.1_268_302_YJM421         TGATGAATACCCAACAAGCCAATATT-TCTGGT-TGGCCAGTATACGGGCACCCATCCTT
Contig206.1_163_302_YJM421         TGATGACCCAAAACCAAGCCAATCCA-TCTGGT-TGGTCATTTTACGGACGCCCATCTAT
Contig208.1_448_302_YJM421         TGATGACCCCAAACAAAGCTATGGCC-TCTAAC-TGGGCACATTACCAACAACCATCTAT
Contig41.1_393_302_YJM421          TGATGACCCAAAACCAAGCCAATCCA-TCTGGT-TGGTCATTTTACGGACACCCATCTAT
Contig77.1_620_302_YJM421          TGATGACCCCAAACAAAGCTATGGCT-TCTAAC-TGGGCACATTACCAACAACCATCTAT
Contig99.1_492_302_YJM421          TAATCGCTCCTCAACACGCCAATATT-TCTGGT-TGGCTTGTATACGGGCAACCATCTTT
contig08385_387_302_YJM428         TAATCGCTCCTCAACACGCCAATATT-TCTGGT-TGGCTTGTATACGGGCAACCATCTTT
contig09396_1482_302_YJM428        TGATGACCCAAAACCAAGCCAATCCA-TCTGGT-TGGTCATTTTACGGACACCCATCTAT
contig10288_136_302_YJM428         TGATGACCCCAAACAAAGCTATGGCC-TCTAAC-TGGGCACATTACCAACAACCGTCTAT
contig10592_1075_302_YJM428        TGATGAATACCCAACAAGCCAATATT-TCTGGC-TGGCCAGTATACGGGCACCCATCCTT
contig00139_29_302_YJM451          TAATCGCTCCTCAACACGCCAATATT-TCTGGT-TGGCTTGTATACGGGCAACCATCTTT
contig00853_481_302_YJM451         TGATGAATACCCAACAAGCCAATATT-TCTGGC-TGGCCAGTATACGGGCACCCATCCTT
contig03545_187_302_YJM653         TGATGACCCCAAACCAAGCCAATCCA-TCTGGC-TGGCCATTTTACGGACACCCATCTAT
contig03615_223_302_YJM653         TGATGACCCCAAACAAAGCTATGGCC-TCTAAC-TGGGCACATTACCAACAACCATCTAT
contig03698_213_302_YJM653         TGATGACCCAAAACCAAGCCAATCCA-TCTGGT-TGGTCATTTTACGGACACCCATCTAT
contig03702_153_302_YJM653         TGATGAATACCCAACAAGCCAATATT-TCTGGC-TGGCCAGTATACGGGCACCCATCCTT
AAFW02000011_384867_302_YJM789     TGATGAATACCCAACAAGCCAATATT-TCTGGC-TGGCCAGTATACGGGCACCCATCCTT
AAFW02000017_5928_302_YJM789       TGATGACCCAAAACCAAGCCAATCCA-TCTGGT-TGGTCATTTTACGGACACCCATCTAT
AAFW02000019_426_302_YJM789        TGATGACCCAAAACCAAGCCAATCCA-TCTGGT-TGGTCATTTTACGGACACCCATCTAT
AAFW02000020_353898_302_YJM789     TGATGACCCAAAACCAAGCCAATCCA-TCTGGT-TGGTCATTTTACGGACACCCATCTAT
AAFW02000021_1460_302_YJM789       TGATGACCCCAAACAAAGCTATGGCC-TCTAAC-TGGGCACATTACCAACAACCGTCTAT
AAFW02000021_267276_302_YJM789     TGATGACCCAAAACCAAGCCAATCCA-TCTGGT-TGGTCATTTTACGGACACCCATCTAT
AAFW02000032_263225_302_YJM789     TGATGACCCAAAACCAAGCCAATCCA-TCTGGT-TGGTCATTTTACGGACACCCATCTAT
AAFW02000145_1060593_302_YJM789    TGATGACCCAAAACCAAGCCAATCCA-TCTGGT-TGGTCATTTTACGGACACCCATCTAT
AAFW02000145_516507_302_YJM789     TGATGACCCAAAACCAAGCCAATCCA-TCTGGT-TGGTCATTTTACGGACACCCATCTAT
AAFW02000145_957061_302_YJM789     TAATCGCTCCTCAACACGCCAATATT-TCTGGT-TGGCTTGTATACGGGCAACCATCTTT
AAFW02000168_973_302_YJM789        TGATGACCCCAAACAAAGCTATGGCC-TCTAAC-TGGGCACATTACCAACAACCATCTAT
AAFW02000170_3254_302_YJM789       TGATGACCCAAAACCAAGCCAATCCA-TCTGGT-TGGTCATTTTACGGACACCCATCTAT
AAFW02000171_2599_302_YJM789       TGATGACCCAAAACCAAGCCAATCCA-TCTGGT-TGGTCATTTTACGGACGCCCATCTAT
AAFW02000171_319177_302_YJM789     TGATGACCCCAAACAAAGCTATGGCC-TCTAAC-TGGGCACATTACCAACAACCATCTAT
AAFW02000179_722_302_YJM789        TGATGACCCAAAACCAAGCCAATCCA-TCTGGT-TGGTCATTTTACGGACACCCATCTAT
AAFW02000182_974_302_YJM789        TGATGAATACCCAACAAGCCAATATT-TCTGGT-TGGCCAGTATACGGGCACCCATCCTT
AAFW02000189_1441_302_YJM789       TGATGAATACCCAACAAGCCAATATT-TCTGGC-TGGCCAGTATACGGGCACCCATCCTT
AAFW02000192_3572_302_YJM789       TGATGACCCAAAACCAAGCCAATCCA-TCTGGT-TGGTCATTTTACGGACGCCCATCTAT
AAFW02000193_187_302_YJM789        TGATGACCCAAAACCAAGCCAATCCA-TCTGGT-TGGTCATTTTACGGACACCCATCTAT
AAFW02000195_1321_302_YJM789       TGATGACCCAAAACCAAGCCAATCCA-TCTGGT-TGGTCATTTTACGGACACCCATCTAT
AAFW02000196_1354_302_YJM789       TGATGACCCAAAACCAAGCCAATCCA-TCTGGT-TGGTCATTTTACGGACACCCATCTAT
AAFW02000198_5402_302_YJM789       TGATGACCCAAAACCAAGCCAATCCA-TCTGGT-TGGTCATTTTACGGACACCCATCTAT
AAFW02000199_2132_302_YJM789       TGATGACCCAAAACCAAGCCAATCCA-TCTGGT-TGGTCATTTTACGGACACCCATCTAT
AAFW02000202_3668_301_YJM789       TGATGACCCAAAACCAAGCCAATCCA-TCTGGT-TGGTCATTTTACGGACACCCATCTAT
AAFW02000252_6029_302_YJM789       TGATGACCCCAAACAAAGCTATGGCC-TCTAAC-TGGGCACATTACCAACAACCGTCTAT
AAFW02000253_6652_302_YJM789       TGATGACCCCAAACAAAGCTATGGCC-TCTAAC-TGGGCACATTACCAACAACCATCTAT
AAFW02000255_356_302_YJM789        TGATGACCCCAAACAAAGCTATGGCC-TCTAAC-TGGGCACATTACCAACAACCATCTAT
contig02052_2_302_YPS1009          TGATGAATACCCAACAAGCCAATATT-TCTGGT-TGGCCAGTATACGGGCACCCATCCTT
contig02177_525_302_YPS1009        TAATCGCTCCTCAACACGCCAATATT-TCTGGT-TGGCTTGTATACGGGCAACCATCTTT
Contig147.1_16_302_YPS163          TAATCGCTCCTCAACACGCCAATATT-TCTGGT-TGGCTTGTATACGGGCAACCATCTTT
Contig185.1_203_302_YPS163         TGATGAATACCCAACAAGCCAATATT-TCTGGT-TGGCCAGTATACGGGCACCCATCTTT
Contig225.38_583_302_YPS163        TAATCGCTCCTCAACACGCCAATATT-TCTGGT-TGGCTTGTATACGGGCAACCATCTTT


ABSV01000778_1_302_AWRI1631        GATG-ACGTGTTCACATT
CM001081.1_761961_302_AWRI796      -GATGCCGTATCCACCTT
CM001082.1_243964_302_AWRI796      GATT-CCGTATACACCTT
CM001090.1_275211_302_AWRI796      GATG-ACGTGTTCACATT
GL873292.1_498_302_CBS7960         GATG-ACGTGTTCACATT
GL873294.1_113029_302_CBS7960      GATT-CCGTATACACCTT
GL873344.1_419_302_CBS7960         GATT-CCGTATACACCTT
GL873380.1_49758_302_CBS7960       GATT-CCGTATACACCTT
GL873402.1_503_302_CBS7960         GATT-CCGTATACACCTT
GL873410.1_1128_302_CBS7960        GATG-ACGTGTTCACATT
GL873416.1_35809_302_CBS7960       GATG-ACGTGTTCACATT
GL873423.1_11574_302_CBS7960       GATG-ACGTGTTCACATT
GL873463.1_624_302_CBS7960         GATT-CCGTATACACCTT
GL873486.1_1004_302_CBS7960        GATG-CCGTATACACCTT
GL876596.1_32251_301_CLIB215       GATG-ACGTGTTCACATT
GL876616.1_63244_302_CLIB215       GATG-ACGTGTTCACATT
GL876616.1_64128_302_CLIB215       GATG-ACGTGTTCACATT
GL876649.1_37961_302_CLIB215       -GATGCCGTATCCACCTT
GL876667.1_47457_302_CLIB215       GATG-ACGTGTTCACATT
GL876674.1_53142_302_CLIB215       GATG-ACGTGTTCACATT
GL876698.1_34100_302_CLIB215       GATG-ACGTGTTCACATT
GL876728.1_1175_302_CLIB215        GATG-ACGTGTTCACATT
GL876746.1_3075_302_CLIB215        GATG-ACGTGTTCACATT
GL876750.1_791_302_CLIB215         GATG-ACGTGTTCACATT
GL876793.1_17799_301_CLIB215       GATG-ACGTGTTCACATT
GL876817.1_363_302_CLIB215         GATG-ACGTGTTCACATT
GL875100.1_22158_302_CLIB324       -GATGCCGTATCCACCTT
GL875126.1_28586_302_CLIB324       GATT-CCGTATACACCTT
GL875129.1_32563_302_CLIB324       GATG-ACGTGTTCACATT
GL875132.1_36232_302_CLIB324       GATT-CCGTATACACCTT
GL875284.1_20476_302_CLIB324       GATG-ACGTGTTCACATT
contig12624_501_302_CLIB382        -GATGCCGTATCCACCTT
contig12674_203_302_CLIB382        GATG-ACGTGTTCACATT
contig12715_498_301_CLIB382        GATT-CCGTATACACCTT
FN393062_115034_302_EC1118         GATG-ACGTGTTCACATT
FN393063_852018_302_EC1118         GATG-ACGTGTTCACATT
FN393067_419530_302_EC1118         GATT-CCGTATACACCTT
FN393071_263714_302_EC1118         GATG-ACGTGTTCACATT
FN393078_449579_302_EC1118         GATT-CCGTATACACCTT
FN394217_745200_302_EC1118         GATG-ACGTGTTCACATT
GL876003.1_7853_302_FL100          -AATGCCGTATCCACCTT
GL876008.1_18660_302_FL100         GATT-CCGTATACACCTT
GL876029.1_19673_302_FL100         -GATGCCGTATCCACCTT
GL876067.1_31476_302_FL100         GATG-CCGTATACACCTT
GL876069.1_1039_302_FL100          GATG-ACGTGTTCACATT
GL876156.1_23015_302_FL100         GATG-ACGTGTTCACATT
GL876173.1_329_302_FL100           GATG-ACGTGTTCACATT
GL876220.1_11156_302_FL100         GATG-ACGTGTTCACATT
GL876243.1_17309_302_FL100         -GATGCCGTATCCACCTT
GL876356.1_11207_301_FL100         GATG-ACGTGTTCACATT
GL876403.1_3976_302_FL100          GATG-ACGTGTTCACATT
GL876484.1_1277_302_FL100          GATG-ACGTGTTCACATT
CM001113.1_766732_302_FOSTERSB     -GATGCCGTATCCACCTT
CM001113.1_934558_302_FOSTERSB     -AATGCCGTATCCACCTT
CM001123.1_536363_302_FOSTERSB     GATT-CCGTATACACCTT
AEEZ01000070_25537_302_FOSTERSO    GATG-ACGTGTTCACATT
AEEZ01000077_143582_302_FOSTERSO   GATG-ACGTGTTCACATT
AEEZ01000102_5932_302_FOSTERSO     GATT-CCGTATACACCTT
AEEZ01000103_6389_301_FOSTERSO     GATG-ACGTGTTCACATT
AEEZ01000104_650_302_FOSTERSO      GATG-ACGTGTTCACATT
AEEZ01000125_481_302_FOSTERSO      GATG-ACGTGTTCACATT
AEEZ01000127_1084_302_FOSTERSO     GATG-ACGTGTTCACATT
AEEZ01000128_460_302_FOSTERSO      GATG-ACGTGTTCACATT
AEEZ01000133_968_302_FOSTERSO      GATG-ACGTGTTCACATT
contig01585_322_302_I14            -AATGCCGTATCCACCTT
contig01713_222_302_I14            GATG-ACGTGTTCACATT
ACFL01000235_1_301_JA291           GATG-ACGTGTTCACATT
ACFL01000374_3_302_JA291           -GATGCCGTATCAACCTT
ADVV01000018_17596_302_LALVINQA23  GATG-ACGTGTTCACATT
ADVV01000098_5881_302_LALVINQA23   GATG-ACGTGTTCACATT
ADVV01000106_638_303_LALVINQA23    GATT-CCGTATACACCTT
ADVV01000114_509_302_LALVINQA23    GATT-CCGTATACACCTT
Contig13.7_1_302_M22               -GATGCCGTATCCACCTT
Contig1730.1_346_302_M22           GATG-ACGTGTTCACATT
contig02559_1020_303_NC02          TGATGCCGTATCCACCTT
AAEG01000022_299433_302_RM11       GATG-ACGTGTTCACATT
AAEG01000033_545801_302_RM11       GATG-ACGTGTTCACATT
AAEG01000044_96401_302_RM11        GATG-ACGTGTTCACATT
AAEG01000048_5541_303_RM11         GATG-ACGTGTTCACATT
AAEG01000070_37611_301_RM11        GATG-ACGTGTTCACATT
AAEG01000073_434361_302_RM11       GATG-ACGTGTTCACATT
AAEG01000073_517874_305_RM11       GATG-ACGTGTTCACATT
AAEG01000074_15_302_RM11           GATG-ACGTGTTCACATT
AAEG01000082_54152_302_RM11        GATG-ACGTGTTCACATT
AAEG01000092_163427_302_RM11       GATG-ACGTGTTCACATT
AAEG01000092_329898_302_RM11       -GATGCCGTATCCACCTT
AAEG01000105_141369_302_RM11       GATG-ACGTGTTCACATT
chrom01_165825_302_S288C           GATT-CCGTATACACCTT
chrom02_221371_302_S288C           -GATGCCGTATCCACCTT
chrom02_259910_302_S288C           GATT-CCGTATACACCTT
chrom02_29976_302_S288C            GATG-ACGTGTTCACATT
chrom03_85143_302_S288C            GATG-ACGTGTTCACATT
chrom04_1096105_302_S288C          GATT-CCGTATACACCTT
chrom04_1207038_302_S288C          GATT-CCGTATACACCTT
chrom04_519315_302_S288C           GATG-ACGTGTTCACATT
chrom04_651085_302_S288C           GATT-CCGTATACACCTT
chrom04_803236_302_S288C           -GATGCCGTATCCACCTT
chrom04_872153_302_S288C           GATG-ACGTGTTCACATT
chrom04_883886_302_S288C           GATT-CCGTATACACCTT
chrom04_981503_302_S288C           GATG-ACGTGTTCACATT
chrom04_992308_302_S288C           GATT-CCGTATACACCTT
chrom05_448983_302_S288C           GATT-CCGTATACACCTT
chrom05_498083_302_S288C           GATT-CCGTATACACCTT
chrom06_138245_302_S288C           GATG-ACGTGTTCACATT
chrom07_536098_302_S288C           GATT-CCGTATACACCTT
chrom07_567426_302_S288C           GATT-CCGTATACACCTT
chrom07_574368_302_S288C           GATG-ACGTGTTCACATT
chrom07_811779_302_S288C           GATG-ACGTGTTCACATT
chrom07_822974_302_S288C           GATT-CCGTATACACCTT
chrom08_549305_302_S288C           GATT-CCGTATACACCTT
chrom10_472801_302_S288C           GATT-CCGTATACACCTT
chrom10_478385_302_S288C           GATT-CCGTATACACCTT
chrom12_220667_302_S288C           GATT-CCGTATACACCTT
chrom12_481560_302_S288C           GATT-CCGTATACACCTT
chrom12_593479_302_S288C           GATT-CCGTATACACCTT
chrom12_651158_302_S288C           GATT-CCGTATACACCTT
chrom12_941524_302_S288C           GATG-ACGTGTTCACATT
chrom12_981368_302_S288C           GATG-ACGTGTTCACATT
chrom13_184502_302_S288C           GATT-CCGTATACACCTT
chrom13_196669_302_S288C           GATT-CCGTATACACCTT
chrom13_362586_302_S288C           -GATGCCGTATCCACCTT
chrom13_378284_302_S288C           GATT-CCGTATACACCTT
chrom14_102191_302_S288C           GATT-CCGTATACACCTT
chrom14_519497_302_S288C           GATT-CCGTATACACCTT
chrom14_567659_302_S288C           GATG-ACGTGTTCACATT
chrom15_118041_302_S288C           GATT-CCGTATACACCTT
chrom15_595153_302_S288C           GATT-CCGTATACACCTT
chrom15_709691_302_S288C           GATG-ACGTGTTCACATT
chrom15_970619_302_S288C           GATG-ACGTGTTCACATT
chrom16_56789_302_S288C            GATT-CCGTATACACCTT
chrom16_810228_302_S288C           GATT-CCGTATACACCTT
chrom16_844750_302_S288C           GATT-CCGTATACACCTT
chrom16_856216_302_S288C           GATT-CCGTATACACCTT
CM000921.1_164282_302_SIGMA1278    GATT-CCGTATACACCTT
CM000922.1_622355_302_SIGMA1278    GATT-CCGTATACACCTT
CM000922.1_628564_302_SIGMA1278    GATT-CCGTATACACCTT
CM000923.1_146180_302_SIGMA1278    GATT-CCGTATACACCTT
CM000923.1_149742_302_SIGMA1278    GATT-CCGTATACACCTT
CM000923.1_85796_302_SIGMA1278     GATT-CCGTATACACCTT
CM000924.1_424796_302_SIGMA1278    GATT-CCGTATACACCTT
CM000924.1_648311_302_SIGMA1278    GATT-CCGTATACACCTT
CM000924.1_784397_302_SIGMA1278    -GATGCCGTATCCACCTT
CM000924.1_950407_302_SIGMA1278    GATG-ACGTGTTCACATT
CM000924.1_958860_302_SIGMA1278    GATT-CCGTATACACCTT
CM000924.1_964444_302_SIGMA1278    GATT-CCGTATACACCTT
CM000925.1_119975_302_SIGMA1278    GATT-CCGTATACACCTT
CM000925.1_133204_302_SIGMA1278    GATG-ACGTGTTCACATT
CM000925.1_513091_302_SIGMA1278    GATT-CCGTATACACCTT
CM000927.1_403813_303_SIGMA1278    GATG-ACGTGTTCACATT
CM000927.1_693350_305_SIGMA1278    GATT-CCGTATACACCTT
CM000927.1_762045_302_SIGMA1278    GATG-ACGTGTTCACATT
CM000927.1_860553_306_SIGMA1278    GATG-ACGTGTTCACATT
CM000928.1_121621_302_SIGMA1278    GATG-ACGTGTTCACATT
CM000928.1_137978_302_SIGMA1278    GATT-CCGTATACACCTT
CM000928.1_558878_302_SIGMA1278    GATT-CCGTATACACCTT
CM000929.1_307920_302_SIGMA1278    GATT-CCGTATACACCTT
CM000930.1_118182_302_SIGMA1278    GATT-CCGTATACACCTT
CM000930.1_474647_302_SIGMA1278    GATT-CCGTATACACCTT
CM000930.1_542479_302_SIGMA1278    GATT-CCGTATACACCTT
CM000931.1_219597_302_SIGMA1278    GATT-CCGTATACACCTT
CM000931.1_519849_302_SIGMA1278    GATT-CCGTATACACCTT
CM000932.1_163884_302_SIGMA1278    GATG-ACGTGTTCACATT
CM000932.1_216211_302_SIGMA1278    GATT-CCGTATACACCTT
CM000932.1_361648_302_SIGMA1278    GATG-ACGTGTTCACATT
CM000932.1_372439_302_SIGMA1278    GATT-CCGTATACACCTT
CM000932.1_504619_302_SIGMA1278    GATT-CCGTATACACCTT
CM000932.1_510206_302_SIGMA1278    GATT-CCGTATACACCTT
CM000932.1_820337_302_SIGMA1278    GATG-ACGTGTTCACATT
CM000933.1_189294_302_SIGMA1278    GATT-CCGTATACACCTT
CM000933.1_376880_302_SIGMA1278    GATT-CCGTATACACCTT
CM000933.1_467797_302_SIGMA1278    GATG-ACGTGTTCACATT
CM000934.1_514652_302_SIGMA1278    GATT-CCGTATACACCTT
CM000934.1_562469_303_SIGMA1278    GATG-ACGTGTTCACATT
CM000934.1_721511_302_SIGMA1278    GATT-CCGTATACACCTT
CM000934.1_92147_302_SIGMA1278     GATG-ACGTGTTCACATT
CM000935.1_116652_302_SIGMA1278    GATT-CCGTATACACCTT
CM000935.1_849682_302_SIGMA1278    GATT-CCGTATACACCTT
CM000936.1_807830_302_SIGMA1278    GATT-CCGTATACACCTT
chr01_173054_302_SK1               GATT-CCGTATACACCTT
chr01_194093_302_SK1               GATG-ACGTGTTCACATT
chr04_819487_302_SK1               -AATGCCGTATCCACCTT
chr05_122773_302_SK1               GATT-CCGTATACACCTT
chr07_452002_302_SK1               GATT-CCGTATACACCTT
chr07_576239_302_SK1               GATT-CCGTATACACCTT
chr07_78293_302_SK1                GATG-ACGTGTTCACATT
chr10_211279_302_SK1               GATT-CCGTATACACCTT
chr10_487556_302_SK1               GATT-CCGTATACACCTT
chr12_480371_302_SK1               GATT-CCGTATACACCTT
chr16_856527_302_SK1               GATT-CCGTATACACCTT
GL890460.1_947093_302_T7           -AATGCCGTATCCACCTT
GL890490.1_5979_302_T7             -GATGCCGTATCCACCTT
GL889429.1_3612_302_T73            GATT-CCGTATACACCTT
GL889489.1_1377_302_T73            GATG-CCGTATACACCTT
ADXC01000004_293_302_VIN13         GATG-ACGTGTTCACATT
ADXC01000021_45919_302_VIN13       -GATGCCGTATCCACCTT
ADXC01000081_388_303_VIN13         GATG-ACGTGTTCACATT
ADXC01000082_1038_302_VIN13        GATT-CCGTATACACCTT
Contig31.1_514_302_WE372           GATT-CCGTATACACCTT
Contig502.1_229_302_WE372          GATG-ACGTGTTCACATT
GL872459_1866_302_Y10              GATG-CCGTATACACCTT
GL872463_593_302_Y10               GATT-CCGTATACACCTT
GL872551_1314_302_Y10              GATG-CCGTATCCACCTT
GL872606_14696_302_Y10             GATG-ACGTGTTCACATT
GL872682_1978_302_Y10              -GATGCCGTATCCACCTT
GL872821_1188_302_Y10              GATT-CCGTATACACCTT
GL872826_11483_302_Y10             -AATGCCGTATCCACCTT
Contig21.1_351_302_Y12             -GATGCCGTATCCACCTT
Contig23.9_7845_302_Y12            GATT-CCGTATACACCTT
Contig26.2_16714_302_Y12           -GATGCCGTATCCACCTT
Contig34.1_152714_302_Y12          -GATGCCGTATCCACCTT
Contig51.1_6784_301_Y12            GATTTCCGTATACACCTT
Contig57.1_1298_302_Y12            GATT-CCGTATACACCTT
Contig61.11_127_302_Y12            GATG-ACGTGTTCACATT
Contig73.1_235_302_Y12             -GATGCCGTATCCACCTT
Contig793.1_168_302_Y12            -GATGCCGTATCCACCTT
Contig8.1_361_302_Y12              GATT-CCGTATACACCTT
Contig10.1_8625_302_Y9             GATG-ACGTGTTCACATT
Contig35.10_6593_302_Y9            -AATGCCGTATCCACCTT
Contig21.1_6579_302_Y9combined     GATG-ACGTGTTCACATT
Contig252.1_2222_302_Y9combined    GATT-CCGTATACACCTT
Contig38.7_16164_302_Y9combined    -AATGCCGTATCCACCTT
Contig419.1_682_302_Y9combined     -GATGCCGTATCCACCTT
GL875737.1_74196_302_YJM269        GATG-CCGTATACACCTT
GL875741.1_62758_302_YJM269        GATG-CCGTATCCACCTT
GL875756.1_79766_302_YJM269        -GATGCCGTATCCACCTT
GL875773.1_16573_302_YJM269        GATG-ACGTGTTCACATT
GL875781.1_340_302_YJM269          GATT-CCGTATACACCTT
GL875782.1_77174_302_YJM269        -AATGCCGTATCCACCTT
GL875799.1_62211_302_YJM269        -GATGCCGTATCCACCTT
GL875825.1_14053_302_YJM269        GATT-CCGTATACACCTT
GL875874.1_21932_302_YJM269        -GATGCCGTATCCACCTT
GL875927.1_13220_302_YJM269        -GATGCCGTATCCACCTT
Contig129.1_538_302_YJM280         GATT-CCGTATACACCTT
Contig236.1_182_302_YJM280         -GATGCCGTATCCACCTT
Contig267.1_460_302_YJM280         GATG-CCGTATACACCTT
Contig72.1_3066_302_YJM280         GATG-ACGTGTTCACATT
Contig33.6_1284_302_YJM320         GATT-CCGTATACACCTT
Contig442.1_70_302_YJM320          -GATGCCGTATCCACCTT
Contig71.3_3423_302_YJM320         GATG-ACGTGTTCACATT
contig00024_1396_302_YJM326        -AATGCCGTATCCACCTT
contig01822_1455_301_YJM326        GATG-ACGTGTTCACATT
contig01833_236_302_YJM326         -GATGCCGTATCCACCTT
contig01861_238_302_YJM326         GATT-CCGTATACACCTT
Contig182.1_150_302_YJM421         -GATGCCGTATCCACCTT
Contig188.1_244_302_YJM421         GATT-CCGTATACACCTT
Contig202.1_268_302_YJM421         -GATGCCGTATCCACCTT
Contig206.1_163_302_YJM421         GATT-CCGTATACACCTT
Contig208.1_448_302_YJM421         GATG-ACGTGTTCACATT
Contig41.1_393_302_YJM421          GATT-CCGTATACACCTT
Contig77.1_620_302_YJM421          GATG-ACGTGTTCACATT
Contig99.1_492_302_YJM421          -AATGCCGTATCCACCTT
contig08385_387_302_YJM428         -AATGCCGTATCCACCTT
contig09396_1482_302_YJM428        GATT-CCGTATACACCTT
contig10288_136_302_YJM428         GATG-ACGTGTTCACATT
contig10592_1075_302_YJM428        -GATGCCGTATCCACCTT
contig00139_29_302_YJM451          -AATGCCGTATCCACCTT
contig00853_481_302_YJM451         -GATGCCGTATCCACCTT
contig03545_187_302_YJM653         GATG-CCGTATACACCTT
contig03615_223_302_YJM653         GATG-ACGTGTTCACATT
contig03698_213_302_YJM653         GATT-CCGTATACACCTT
contig03702_153_302_YJM653         -GATGCCGTATCCACCTT
AAFW02000011_384867_302_YJM789     -GATGCCGTATCCACCTT
AAFW02000017_5928_302_YJM789       GATT-CCGTATACACCTT
AAFW02000019_426_302_YJM789        GATT-CCGTATACACCTT
AAFW02000020_353898_302_YJM789     GATT-CCGTATACACCTT
AAFW02000021_1460_302_YJM789       GATG-ACGTGTTCACATT
AAFW02000021_267276_302_YJM789     GATT-CCGTATACACCTT
AAFW02000032_263225_302_YJM789     GATT-CCGTATACACCTT
AAFW02000145_1060593_302_YJM789    GATT-CCGTATACACCTT
AAFW02000145_516507_302_YJM789     GATT-CCGTATACACCTT
AAFW02000145_957061_302_YJM789     -AATGCCGTATCCACCTT
AAFW02000168_973_302_YJM789        GATG-ACGTGTTCACATT
AAFW02000170_3254_302_YJM789       GATT-CCGTATACACCTT
AAFW02000171_2599_302_YJM789       GATT-CCGTATACACCTT
AAFW02000171_319177_302_YJM789     GATG-ACGTGTTCACATT
AAFW02000179_722_302_YJM789        GATT-CCGTATACACCTT
AAFW02000182_974_302_YJM789        -GATGCCGTATCCACCTT
AAFW02000189_1441_302_YJM789       -GATGCCGTATCCACCTT
AAFW02000192_3572_302_YJM789       GATT-CCGTATACACCTT
AAFW02000193_187_302_YJM789        GATT-CCGTATACACCTT
AAFW02000195_1321_302_YJM789       GATT-CCGTATACACCTT
AAFW02000196_1354_302_YJM789       GATT-CCGTATACACCTT
AAFW02000198_5402_302_YJM789       GATT-CCGTATACACCTT
AAFW02000199_2132_302_YJM789       GATT-CCGTATACACCTT
AAFW02000202_3668_301_YJM789       GATT-CCGTATACACCTT
AAFW02000252_6029_302_YJM789       GATG-ACGTGTTCACATT
AAFW02000253_6652_302_YJM789       GATG-ACGTGTTCACATT
AAFW02000255_356_302_YJM789        GATG-ACGTGTTCACATT
contig02052_2_302_YPS1009          -GATGCCGTATCCACCTT
contig02177_525_302_YPS1009        -AATGCCGTATCCACCTT
Contig147.1_16_302_YPS163          -AATGCCGTATCCACCTT
Contig185.1_203_302_YPS163         -GATGCCGTATCCACCTT
Contig225.38_583_302_YPS163        -AATGCCGTATCCACCTT
