# Supplementary material for: Genome-wide analysis of intraspecific transposon diversity in yeast
Source: BMC Genomics. 2013 Jun 14;14:399. doi: 10.1186/1471-2164-14-399 (PMC4022208; doi:10.1186/1471-2164-14-399)
Supplement: Additional file 10 — TYB300 multiple alignments. [file 1471-2164-14-399-S10.txt]

CLUSTAL W (1.7) multiple sequence alignment


CM001086.1_275052_337_AWRI796     GAAATACACGCAATAAGTGAATCTGTCCCATTA-TTAAA-TAATCTAAGTTACCTG-ATA
GL873304.1_481_337_CBS7960        GAAATACACGCGATAAGTGAATCTGTCCCATTA-TTAAA-TAACCTCAGTCACCTT-GTG
GL873305.1_96075_304_CBS7960      ----------------------------------TTGAA-TAACCTCAGTCACCTT-GTG
GL873350.1_20162_337_CBS7960      GAAATACACGCAATAAGTGAATCTGTCCCATTA-TTAAA-TAATCTAAGTTATCTG-ATA
GL873404.1_326_337_CBS7960        GAAATACACGCGATAAGTGAATCTGTCCCATTA-TTAAA-TAATCTAAGTTACCTG-ATA
GL873421.1_2_322_CBS7960          ---------------AGTGAAGCTATTCCG-CTATTGAA-TAACCTCAGTCACCTT-GTG
GL873423.1_16532_337_CBS7960      GAAATACACGCAGTCAGTGAAGCTATACCG-CTATTGAA-TAACCTCAGTCACCTT-GTG
GL873423.1_17629_337_CBS7960      GAAATACACGCAGTCAGTGAAGCTATACCG-CTATTGAA-TAACCTCAGTCACCTT-GTG
GL873495.1_794_337_CBS7960        GAAATACACGCGATAAGTGAATCTGTCCCATTA-TTAAA-TAACCTCAGTCACCTT-GTG
GL876622.1_2_304_CLIB215          -------------------------------------AA-TAACCTCAGTCACCCTTGTG
GL876639.1_49_337_CLIB215         GAAATACACGCAGTCAGTGAAGCTATTCCG-CTATTGAA-TAACCTCAGTCACCTT-GTG
GL876667.1_42499_337_CLIB215      GAAATACACGCAGTCAGTGAAGCTATACCG-CTATTGAA-TAACCTCAGTCACCTT-GTG
GL876684.1_35318_337_CLIB215      GAAATACACGCAGTCAGTGAAGCTATTCCG-CTATTGAA-TAACCTCAGTCACCTT-GTG
GL876684.1_48101_337_CLIB215      GAAATACACGCAGTCAGTGAAGCTATACCG-CTATTGAA-TAACCTCAGTCACCTT-GTG
GL876694.1_32387_337_CLIB215      GAAATACACGCAGTCAGTGAAGCTATACCG-CTATTGAA-TAACCTCAGTCACCTT-GTG
GL876905.1_88_337_CLIB215         GAAATACACGCAGTCAGTGAAGCTATACCG-CTATTGAA-TAACCTCAGTCACCTT-GTG
GL875081.1_28818_337_CLIB324      GAAATACACGCAATAAGTGAATCTGTCCCATTA-TTAAA-TAATCTAAGTTATCTG-ATA
GL875107.1_38922_337_CLIB324      GAAATACACGCGATAAGTGAATCTGTCCCA-TTATTAAA-TAATCTAAGTTACCTG-ATA
GL875531.1_11873_337_CLIB324      GAAATACACGCAGTCAGTGAAGCTATACCG-CTATTGAA-TAACCTCAGTCACCTT-GTG
contig12508_502_337_CLIB382       GAAATACACGCAATAAGTGAATCTGTCCCATTA-TTAAA-TAATCTAAGTTACCTG-ATA
contig12730_80_337_CLIB382        GAAATACACGCAGTCAGTGAAGCTATTCCG-CTATTGAA-TAACCTCAGTCACCTT-GTG
FN393062_110076_337_EC1118        GAAATACACGCAGTCAGTGAAGCTATTCCG-CTATTGAA-TAACCTCAGTCACCTT-GTG
FN393063_856979_337_EC1118        GAAATACACGCAGTCAGTGAAGCTATACCG-CTATTGAA-TAACCTCAGTCACCTT-GTG
FN393067_424443_337_EC1118        GAAATACACGCGATAAGTGAATCTGTCCCATTA-TTAAA-TAATCTAAGTTACCTG-ATA
FN393071_268673_337_EC1118        GAAATACACGCAGTCAGTGAAGCTATACCG-CTATTGAA-TAACCTCAGTCACCTT-GTG
FN393075_524771_337_EC1118        GAAATACACGCAGTCAGTGAAGCTATTCCG-CTATTGAA-TAACCTCAGTCACCTT-GTG
FN393075_530399_337_EC1118        GAAATACACGCAGTCAGTGAAGCTATTCCG-CTATTGAA-TAACCTCAGTCACCTT-GTG
FN394216_576510_337_EC1118        GAAATACACGCAGTCAGTGAAGCTATTCCG-CTATTGAA-TAACCTCAGTCACCTT-GTG
FN394217_743907_337_EC1118        GAAATACACGCAGTCAGTGAAGCTATTCCG-CTATTGAA-TAACCTCAGTCACCTT-GTG
GL876000.1_9697_337_FL100         GAAATACACGCGATAAGTGAATCTGTCCCA-TTATTAAA-TAATCTAAGTTACCTG-ATA
GL876008.1_13747_337_FL100        GAAATACACGCGATAAGTGAATCTGTCCCATTA-TTAAA-TAATCTAAGTTACCTG-ATA
GL876069.1_5527_337_FL100         GAAATACACGCAGTCAGTGAAGCTATTCCG-CTATTGAA-TAACCTCAGTCACCTT-GTG
GL876156.1_24122_337_FL100        GAAATACACGCAGTCAGTGAAGCTATACCG-CTATTGAA-TAACCTCAGTCACCTT-GTG
GL876159.1_164_337_FL100          GAAATACACGCAGTCAGTGAAGCTATTCCG-CTATTGAA-TAACCTCAGTCACCTT-GTG
GL876201.1_20051_306_FL100        --------------------------------TATTGAA-TAACCTCAGTCACCTT-GTG
GL876243.1_1744_354_FL100         GAAATACACGCGATAAGTGAATCTGTCCCATTA-TTAAA-TAACCTCAGTCACCTT-GTG
GL876266.1_3911_337_FL100         GAAATACACGCAGTCAGTGAAGCTATTCCG-CTATTGAA-TAACCTCAGTCACCTT-GTG
GL876357.1_6459_337_FL100         GAAATACACGCAATAAGTGAATCTGTCCCATTA-TTAAA-TAATCTAAGTTACCTG-ATA
GL876359.1_1430_337_FL100         GAAATACACGCGATAAGTGAATCTGTCCCATTA-TTAAA-TAACCTCAGTCACCTT-GTG
GL876367.1_1_306_FL100            --------------------------------TATTGAA-TAACCTCAGTCACCTT-GTG
GL876403.1_8649_337_FL100         GAAATACACGCAGTCAGTGAAGCTATTCCG-CTATTGAA-TAACCTCAGTCACCTT-GTG
GL876448.1_7214_337_FL100         GAAATACACGCAGTCAGTGAAGCTATTCCG-CTATTGAA-TAACCTCAGTCACCTT-GTG
GL876527.1_110_337_FL100          GAAATACACGCAGTCAGTGAAGCTATACCG-CTATTGAA-TAACCTCAGTCACCTT-GTG
AEEZ01000036_60978_339_FOSTERSO   GAAATACACGCAGTCAGTGAAGCTATTCCG-CTATTGAA-TAACCTCAGTCACCTT-GTG
AEEZ01000079_298_338_FOSTERSO     GAAATACACGCAGTCAGTGAAGCTATTCCG-CTATTGAA-TAACCTCAGTCACCTT-GTG
AEEZ01000102_1016_335_FOSTERSO    GAAATACACGCAATAAGTGAATCTGTCCCA-TA-TTAAA-TAATCTAAGTTACCTG-ATA
AEEZ01000102_6607_337_FOSTERSO    GAAATACACGCAATAAGTAA-TCTGTCCCATTA-TTAAA-TAATCTAAGTTACCTG-ATA
AEEZ01000103_1426_336_FOSTERSO    GAAATACACGCAGTCAGTGAAGCTATACCG-CTATTGAA-TAACCTCAGTCACCTT-GTG
AEEZ01000104_5626_339_FOSTERSO    GAAATACACGCAGTCAGTGAAGCTATACCG-CTATTGAA-TAACCTCAGTCACCTT-GTG
AEEZ01000105_1060_337_FOSTERSO    GAAATACACGCGATAAGTGAATCTGTCCCATTA-TTAAA-TAACCTCAGTCACCTT-GTG
AEEZ01000108_1386_337_FOSTERSO    GAAATACACGCAGTCAGTGAAGCTATACCG-CTATTGAA-TAACCTCAGTCACCTT-GTG
AEEZ01000119_601_338_FOSTERSO     GAAATACACGCGATAAGTGAATCTGTCCCATTA-TTAAA-TAACCTCAGTCACCTT-GTG
AEEZ01000120_79_338_FOSTERSO      GAAATACACGCAATAAGTAAATCTGTCCCATTAATTAAA-TAACCTCAGTCACCTT-GTG
contig01991_2011_337_I14          GAAATACACGCGATAAGTGAATCTGTCCCATTA-TTAAA-TAATCTAAGTTACCTG-ATA
contig02038_572_337_I14           GAAATACACGCAGTCAGTGAAGCTATACCG-CTATTGAA-TAACCTCAGTCACCTT-GTG
ACFL01000218_337_337_JA291        GAAATACACGCAGTCAGTGAAGCTATTCCG-CTATTGAA-TAACCTCAGTCACCTT-GTG
ADVV01000098_922_336_LALVINQA23   GAAATACACGCAGTCAGTGAAGCTAT-CCG-CTATTGAA-TAACCTCAGTCACCTT-GTG
ADVV01000103_899_335_LALVINQA23   GAAATACACGCAGTCAGTGAAGCTATTCCG-CTATTGAA-TAACCTCAGTCACCTT-GTG
ADVV01000106_5556_338_LALVINQA23  GAAATACACGCGATAAGTGAATCTGTCCCATTA-TTAAA-TAAYCTMAGTYACCTK-RTR
ADVV01000107_747_337_LALVINQA23   GAAATACACGCAGTCAGTGAAGCTATTCCG-CTATTGAA-TAACCTCAGTCACCTT-GTG
Contig37.1_337_337_M22            GAAATACACGCAGTCAGTGAAGCTATACCG-CTATTGAA-TAACCTCAGTCACCTT-GTG
contig12701_352_337_NC02          GAAATACACGCAATAAGTGAATCTGTCCCATTA-TTAAA-TAATCTAAGTTACCTG-ATA
contig12758_559_337_NC02          GAAATACACGCAGTCAGTGAAGCTATTCCG-CTATTGAA-TAACCTCAGTCACCTT-GTG
AAEG01000022_294475_337_RM11      GAAATACACGCAGTCAGTGAAGCTATACCG-CTATTGAA-TAACCTCAGTCACCTT-GTG
AAEG01000033_540843_337_RM11      GAAATACACGCAGTCAGTGAAGCTATACCG-CTATTGAA-TAACCTCAGTCACCTT-GTG
AAEG01000044_91443_337_RM11       GAAATACACGCAGTCAGTGAAGCTATACCG-CTATTGAA-TAACCTCAGTCACCTT-GTG
AAEG01000047_115618_337_RM11      GAAATACACGCAGTCAGTGAAGCTATTCCG-CTATTGAA-TAACCTCAGTCACCTT-GTG
AAEG01000048_576_337_RM11         GAAATACACGCAGTCAGTGAAGCTATTCCG-CTATTGAA-TAACCTCAGTCACCTT-GTG
AAEG01000070_42571_337_RM11       GAAATACACGCAGTCAGTGAAGCTATACCG-CTATTGAA-TAACCTCAGTCACCTT-GTG
AAEG01000073_429402_337_RM11      GAAATACACGCAGTCAGTGAAGCTATACCG-CTATTGAA-TAACCTCAGTCACCTT-GTG
AAEG01000073_522835_337_RM11      GAAATACACGCAGTCAGTGAAGCTATACCG-CTATTGAA-TAACCTCAGTCACCTT-GTG
AAEG01000074_4982_344_RM11        GAAATACACGCAGTCAGTGAAGCTATTCCGGCTATTGAA-TAACCTCAGTCACCTTTGTG
AAEG01000082_59110_337_RM11       GAAATACACGCAGTCAGTGAAGCTATTCCG-CTATTGAA-TAACCTCAGTCACCTT-GTG
AAEG01000092_158468_337_RM11      GAAATACACGCAGTCAGTGAAGCTATACCG-CTATTGAA-TAACCTCAGTCACCTT-GTG
AAEG01000105_136411_337_RM11      GAAATACACGCAGTCAGTGAAGCTATACCG-CTATTGAA-TAACCTCAGTCACCTT-GTG
AAEG01000106_411036_337_RM11      GAAATACACGCAGTCAGTGAAGCTATTCCG-CTATTGAA-TAACCTCAGTCACCTT-GTG
chrom01_160911_337_S288C          GAAATACACGCGATAAGTGAATCTGTCCCA-TTATTAAA-TAATCTAAGTTACCTG-ATA
chrom02_226284_337_S288C          GAAATACACGCAATAAGTGAATCTGTCCCATTA-TTAAA-TAATCTAAGTTACCTG-ATA
chrom02_264826_337_S288C          GAAATACACGCAATAAGTGAATCTGTCCCATTA-TTAAA-TAATCTAAGTTACCTG-ATA
chrom02_34934_337_S288C           GAAATACACGCAGTCAGTGAAGCTATACCG-CTATTGAA-TAACCTCAGTCACCTT-GTG
chrom03_90101_337_S288C           GAAATACACGCAGTCAGTGAAGCTATTCCG-CTATTGAA-TAACCTCAGTCACCTT-GTG
chrom04_1101018_337_S288C         GAAATACACGCGATAAGTGAATCTGTCCCATTA-TTAAA-TAACCTCAGTCACCTT-GTG
chrom04_1211951_337_S288C         GAAATACACGCAGTCAGTGAAGCTATACCG-CTATTGAA-TAACCTCAGTCACCTT-GTG
chrom04_514357_337_S288C          GAAATACACGCAGTCAGTGAAGCTATACCG-CTATTGAA-TAACCTCAGTCACCTT-GTG
chrom04_646172_337_S288C          GAAATACACGCAGTCAGTGAAGCTATTCCG-CTATTGAA-TAACCTCAGTCACCTT-GTG
chrom04_877111_337_S288C          GAAATACACGCAGTCAGTGAAGCTATACCG-CTATTGAA-TAACCTCAGTCACCTT-GTG
chrom04_878973_337_S288C          GAAATACACGCAGTCAGTGAAGCTATTCCG-CTATTGAA-TAACCTCAGTCACCTT-GTG
chrom04_986461_337_S288C          GAAATACACGCAGTCAGTGAAGCTATACCG-CTATTGAA-TAACCTCAGTCACCTT-GTG
chrom05_444070_337_S288C          GAAATACACGCGATAAGTGAATCTGTCCCA-TTATTAAA-TAATCTAAGTTACCTG-ATA
chrom05_493170_337_S288C          GAAATACACGCGATAAGTGAATCTGTCCCATTA-TTAAA-TAACCTCAGTCACCTT-GTG
chrom06_143203_337_S288C          GAAATACACGCAGTCAGTGAAGCTATTCCG-CTATTGAA-TAACCTCAGTCACCTT-GTG
chrom07_541011_337_S288C          GAAATACACGCGATAAGTGAATCTGTCCCATTA-TTAAA-TAATCTAAGTTACCTG-ATA
chrom07_562513_337_S288C          GAAATACACGCAGTCAGTGAAGCTATTCCG-CTATTGAA-TAACCTCAGTCACCTT-GTG
chrom07_569409_337_S288C          GAAATACACGCAGTCAGTGAAGCTATTCCG-CTATTGAA-TAACCTCAGTCACCTT-GTG
chrom07_816737_337_S288C          GAAATACACGCAGTCAGTGAAGCTATTCCG-CTATTGAA-TAACCTCAGTCACCTT-GTG
chrom07_818061_337_S288C          GAAATACACGCAATAAGTGAATCTGTCCCATTA-TTAAA-TAATCTAAGTTACCTG-ATA
chrom08_544278_337_S288C          GAAATACACGCGATAAGTGAATCTGTCCCATTA-TTAAA-TAACCTCAGTCACCTT-GTG
chrom10_477714_337_S288C          GAAATACACGCGATAAGTGAATCTGTCCCA-TTATTAAA-TAATCTAAGTTACCTG-ATA
chrom10_483298_337_S288C          GAAATACACGCGATAAGTGAATCTGTCCCATTA-TTAAA-TAATCTAAGTTACCTG-ATA
chrom12_215754_337_S288C          GAAATACACGCGATAAGTGAATCTGTCCCATTA-TTAAA-TAACCTCAGTCACCTT-GTG
chrom12_476647_337_S288C          GAAATACACGCGATAAGTGAATCTGTCCCA-TTATTAAA-TAATCTAAGTTACCTG-ATA
chrom12_598392_337_S288C          GAAATACACGCAGTCAGTGAAGCTATTCCG-CTATTGAA-TAACCTCAGTCACCTT-GTG
chrom12_656073_337_S288C          GAAATACACGCAGTCAGTGAAGCTATACCG-CTATTGAA-TAACCTCAGTCACCTT-GTG
chrom12_946482_337_S288C          GAAATACACGCAGTCAGTGAAGCTATACCG-CTATTGAA-TAACCTCAGTCACCTT-GTG
chrom13_189415_337_S288C          GAAATACACGCGATAAGTGAATCTGTCCCATTA-TTAAA-TAACCTCAGTCACCTT-GTG
chrom13_201582_337_S288C          GAAATACACGCGATAAGTGAATCTGTCCCA-TTATTAAA-TAATCTAAGTTACCTG-ATA
chrom13_357673_337_S288C          GAAATACACGCAATAAGTGAATCTGTCCCATTA-TTAAA-TAATCTAAGTTACCTG-ATA
chrom13_373371_337_S288C          GAAATACACGCGATAAGTGAATCTGTCCCATTA-TTAAA-TAACCTCAGTCACCTT-GTG
chrom14_524392_337_S288C          GAAATACACGCAGTCAGTGAAGCTATTCCG-CTATTGAA-TAACCTCAGTCACCTT-GTG
chrom14_562701_337_S288C          GAAATACACGCAGTCAGTGAAGCTATTCCG-CTATTGAA-TAACCTCAGTCACCTT-GTG
chrom14_97278_337_S288C           GAAATACACGCGATAAGTGAATCTGTCCCATTA-TTAAA-TAATCTAAGTTACCTG-ATA
chrom15_122954_337_S288C          GAAATACACGCGATAAGTGAATCTGTCCCA-TTATTAAA-TAATCTAAGTTACCTG-ATA
chrom15_600066_337_S288C          GAAATACACGCAATAAGTGAATCTGTCCCATTA-TTAAA-TAATCTAAGTTACCTG-ATA
chrom15_704733_337_S288C          GAAATACACGCAGTCAGTGAAGCTATACCG-CTATTGAA-TAACCTCAGTCACCTT-GTG
chrom15_975577_337_S288C          GAAATACACGCAGTCAGTGAAGCTATACCG-CTATTGAA-TAACCTCAGTCACCTT-GTG
chrom16_61702_337_S288C           GAAATACACGCGATAAGTGAATCTGTCCCA-TTATTAAA-TAATCTAAGTTACCTG-ATA
chrom16_805315_337_S288C          GAAATACACGCAGTCAGTGAAGCTATTCCG-CTATTGAA-TAACCTCAGTCACCTT-GTG
chrom16_849666_337_S288C          GAAATACACGCGATAAGTGAATCTGTCCCATTA-TTAAA-TAACCTCAGTCACCTT-GTG
chrom16_851303_337_S288C          GAAATACACGCGATAAGTGAATCTGTCCCATTA-TTAAA-TAACCTCAGTCACCTT-GTG
CM000921.1_159366_337_SIGMA1278   GAAATACACGCGATAAGTGAATCTGTCCCATTA-TTAAA-TAACCTCAGTCACCTT-GTG
CM000922.1_616097_337_SIGMA1278   GAAATACACGCAATAAGTGAATCTGTCCCATTA-TTAAA-TAATCTAAGTTACCTG-ATA
CM000922.1_617440_337_SIGMA1278   GAAATACACGCAATAAGTGAATCTGTCCCATTA-TTAAA-TAATCTAAGTTACCTG-ATA
CM000922.1_623024_337_SIGMA1278   GAAATACACGCGATAAGTGAATCTGTCCCATTA-TTAAA-TAACCTCAGTCACCTT-GTG
CM000923.1_148704_337_SIGMA1278   GAAATACACGCAGTCAGTGAAGCTATTCCG-CTATTGAA-TAACCTCAGTCACCTT-GTG
CM000924.1_429712_337_SIGMA1278   GAAATACACGCGATAAGTGAATCTGTCCCATTA-TTAAA-TAACCTCAGTCACCTT-GTG
CM000924.1_643397_337_SIGMA1278   GAAATACACGCAGTCAGTGAAGCTATACCG-CTATTGAA-TAACCTCAGTCACCTT-GTG
CM000924.1_959531_337_SIGMA1278   GAAATACACGCAGTCAGTGAAGCTATACCG-CTATTGAA-TAACCTCAGTCACCTT-GTG
CM000925.1_124889_337_SIGMA1278   GAAATACACGCGATAAGTGAATCTGTCCCA-TTATTAAA-TAATCTAAGTTACCTG-ATA
CM000925.1_128246_337_SIGMA1278   GAAATACACGCAGTCAGTGAAGCTATTCCG-CTATTGAA-TAACCTCAGTCACCTT-GTG
CM000925.1_459032_337_SIGMA1278   GAAATACACGCGATAAGTGAATCTGTCCCA-TTATTAAA-TAATCTAAGTTACCTG-ATA
CM000925.1_508178_337_SIGMA1278   GAAATACACGCAATAAGTGAATCTGTCCCATTA-TTAAA-TAATCTAAGTTACCTG-ATA
CM000926.1_129696_337_SIGMA1278   GAAATACACGCAGTCAGTGAAGCTATTCCG-CTATTGAA-TAACCTCAGTCACCTT-GTG
CM000927.1_408784_337_SIGMA1278   GAAATACACGCAGTCAGTGAAGCTATTCCG-CTATTGAA-TAACCTCAGTCACCTT-GTG
CM000927.1_688545_337_SIGMA1278   GAAATACACGCGATAAGTGAATCTGTCCCA-TTATTAAA-TAATCTAAGTTACCTG-ATA
CM000927.1_767004_337_SIGMA1278   GAAATACACGCAGTCAGTGAAGCTATTCCG-CTATTGAA-TAACCTCAGTCACCTT-GTG
CM000928.1_126576_337_SIGMA1278   GAAATACACGCAGTCAGTGAAGCTATACCG-CTATTGAA-TAACCTCAGTCACCTT-GTG
CM000928.1_133063_337_SIGMA1278   GAAATACACGCAGTCAGTGAAGCTATACCG-CTATTGAA-TAACCTCAGTCACCTT-GTG
CM000928.1_553965_337_SIGMA1278   GAAATACACGCAATAAGTGAATCTGTCCCATTA-TTAAA-TAATCTAAGTTACCTG-ATA
CM000929.1_303024_337_SIGMA1278   GAAATACACGCAGTCAGTGAAGCTATTCCG-CTATTGAA-TAACCTCAGTCACCTT-GTG
CM000930.1_123097_337_SIGMA1278   GAAATACACGCAGTCAGTGAAGCTATACCG-CTATTGAA-TAACCTCAGTCACCTT-GTG
CM000930.1_479639_337_SIGMA1278   GAAATACACGCGATAAGTGAATCTGTCCCATTA-TTAAA-TAATCTAAGTTACCTG-ATA
CM000930.1_537559_337_SIGMA1278   GAAATACACGCGATAAGTGAATCTGTCCCATTA-TTAAA-TAACCTCAGTCACCTT-GTG
CM000931.1_224510_337_SIGMA1278   GAAATACACGCAGTCAGTGAAGCTATTCCG-CTATTGAA-TAACCTCAGTCACCTT-GTG
CM000931.1_524762_337_SIGMA1278   GAAATACACGCGATAAGTGAATCTGTCCCA-TTATTAAA-TAATCTAAGTTACCTG-ATA
CM000932.1_159013_337_SIGMA1278   GAAATACACGCAGTCAGTGAAGCTATTCCG-CTATTGAA-TAACCTCAGTCACCTT-GTG
CM000932.1_211295_337_SIGMA1278   GAAATACACGCGATAAGTGAATCTGTCCCATTA-TTAAA-TAACCTCAGTCACCTT-GTG
CM000932.1_366606_337_SIGMA1278   GAAATACACGCAGTCAGTGAAGCTATTCCG-CTATTGAA-TAACCTCAGTCACCTT-GTG
CM000932.1_376613_337_SIGMA1278   GAAATACACGCGATAAGTGAATCTGTCCCATTA-TTAAA-TAATCTAAGTTACCTG-ATA
CM000932.1_489274_337_SIGMA1278   GAAATACACGCGATAAGTGAATCTGTCCCA-TTATTAAA-TAATCTAAGTTACCTG-ATA
CM000932.1_499705_337_SIGMA1278   GAAATACACGCAATAAGTGAATCTGTCCCATTA-TTAAA-TAATCTAAGTTACCTG-ATA
CM000932.1_505293_337_SIGMA1278   GAAATACACGCGATAAGTGAATCTGTCCCA-TTATTAAA-TAATCTAAGTTACCTG-ATA
CM000932.1_629938_337_SIGMA1278   GAAATACACGCAGTCAGTGAAGCTATTCCG-CTATTGAA-TAACCTCAGTCACCTT-GTG
CM000933.1_194207_337_SIGMA1278   GAAATACACGCGATAAGTGAATCTGTCCCATTA-TTAAA-TAACCTCAGTCACCTT-GTG
CM000933.1_371966_337_SIGMA1278   GAAATACACGCGATAAGTGAATCTGTCCCA-TTATTAAA-TAATCTAAGTTACCTG-ATA
CM000933.1_462839_337_SIGMA1278   GAAATACACGCAGTCAGTGAAGCTATTCCG-CTATTGAA-TAACCTCAGTCACCTT-GTG
CM000934.1_519546_337_SIGMA1278   GAAATACACGCAGTCAGTGAAGCTATTCCG-CTATTGAA-TAACCTCAGTCACCTT-GTG
CM000934.1_557510_337_SIGMA1278   GAAATACACGCAGTCAGTGAAGCTATTCCG-CTATTGAA-TAACCTCAGTCACCTT-GTG
CM000934.1_726424_337_SIGMA1278   GAAATACACGCGATAAGTGAATCTGTCCCA-TTATTAAA-TAATCTAAGTTACCTG-ATA
CM000934.1_96996_337_SIGMA1278    GAAATACACGCAGTCAGTGAAGCTATTCCG-CTATTGAA-TAACCTCAGTCACCTT-GTG
CM000935.1_697555_333_SIGMA1278   GAAATACACGCAGTCAGTGAAGCTATACCG-CTATTGAA-TAACCTCAGTCACCTT-GTG
CM000935.1_854595_337_SIGMA1278   GAAATACACGCAATAAGTAAATCTGTCCCATTA-TTAAA-TAATCTAAGTTACCTG-ATA
CM000936.1_812747_337_SIGMA1278   GAAATACACGCGATAAGTGAATCTGTCCCATTA-TTAAA-TAACCTCAGTCACCTT-GTG
chr01_170368_337_SK1              GAAATACACGCAGTCAGTGAAGCTATTCCG-CTATTGAA-TAACCTCAGTCACCTT-GTG
chr12_792123_321_SK1              GAAATACACGCAGTCAGTGAAGCTATTCCG-CTATTGAA-TAACCTCAGTCACCTT-GTG
chr13_199042_337_SK1              GAAATACACGCGATAAGTGAATCTGTCCCATTA-TTAAA-TAACCTCAGTCACCTT-GTG
chr14_112499_332_SK1              -----ACACGCGATAAGTGAATCTGTCCCATTA-TTAAA-TAATCTAAGTTACCTG-ATG
GL890490.1_662_337_T7             GAAATACACGCAATAAGTGAATCTGTCCCATTA-TTAAA-TAATCTAAGTTACCTG-ATA
GL889072.1_3214_337_UC5           GAAATACACGCAATAAGTGAATCTGTCCCATTA-TTAAA-TAATCTAAGTTACCTG-ATA
GL889075.1_188887_337_UC5         GAAATACACGCAATCAGTGAAGCCATTCCA-TTATTAAA-TAACTTGAGGCACCTT-ATA
ADXC01000004_5255_337_VIN13       GAAATACACGCAGTCAGTGAAGCTATTCCG-CTATTGAA-TAACCTCAGTCACCTT-GTG
ADXC01000081_5351_337_VIN13       GAAATACACGCAGTCAGTGAAGCTATWCCG-CTATTGAA-TAACCTCAGTCACCTT-GTG
ADXC01000082_5955_337_VIN13       GAAATACACGCAATAAGTGAATCTGTCCCATTA-TTAAA-TAATCTAAGTTACCTG-ATA
Contig500.1_515_337_WE372         GAAATACACGCGATAAGTGAATCTGTCCCATTA-TTAAA-TAATCTAAGTTACCTG-ATA
Contig502.2_2343_337_WE372        GAAATACACGCAGTCAGTGAAGCTATTCCG-CTATTGAA-TAACCTCAGTCACCTT-GTG
GL872464_3438_337_Y10             GAAATACACGCAATAAGTGAATCTGTCCCATTA-TTAAA-TAATCTAAGTTACCTG-ATA
GL872470_33087_337_Y10            GAAATACACGCAGTCAGTGAAGCTATTCCG-CTATTGAA-TAACCTCAGTCACCTT-GTG
GL872505_27005_337_Y10            GAAATACACGCAGTCAGTGAAGCTATTCCG-CTATTGAA-TAACCTCAGTCACCTT-GTG
GL872525_29848_337_Y10            GAAATACACGCGATAAGTGAATCTGTCCCATTA-TTAAA-TAATCTAAGTTACCTG-ATA
GL872579_26638_337_Y10            GAAATACTCGCTTTCAGTGAAGCTATTCCG-CTATTGAA-TAACCTCTCTCACCTT-GTG
GL872606_7426_337_Y10             GAAATACACGCAGTCAGTGAAGCTATTCCG-CTATTGAA-TAACCTCAGTCACCTT-GTG
GL872769_14268_337_Y10            GAAATACACGCAGTCAGTGAAGCTATACCG-CTATTGAA-TAACCTCAGTCACCTT-GTG
GL872776_11709_337_Y10            GAAATACACGCAATAAGTGAATCTGTCCCATTA-TTAAA-TAATCTAAGTTATCTG-ATA
GL873018_4942_337_Y10             GAAATACACGCAATAAGTGAATCTGTCCCATTA-TTAAA-TAATCTAAGTTACCTG-ATA
GL873034_4780_337_Y10             GAAATACACGCGATAAGTGAATCTGTCCCATTA-TTAAA-TAACCTCAGTCACCTT-GTG
Contig0.6_68922_337_Y12           GAAATACACGCAATAAGTGAATCTGTCCCATTA-TTAAA-TAATCTAAGTTACCTG-ATA
Contig28.1_45_337_Y12             GAAATACACGCAATAAGTGAATCTGTCCCACTA-TTAAA-TAATCTAAGTTACCTG-ATA
Contig29.1_1_313_Y12              --------------------------CCCACTA-TTAAAATAATTAAAGT-ACCTG-ATA
Contig35.5_98036_337_Y12          GAAATACACGCAATAAGTGAATCTGTCCCATTA-TTAAA-TAATCTAAGTTACCTG-ATA
Contig57.2_4305_337_Y12           GAAATACACGCAATAAGTGAATCTGTCCCATTA-TTAAA-TAATCTAAGTTACCTG-ATA
Contig61.11_5085_337_Y12          GAAATACACGCAGTCAGTGAAGCTATTCCG-CTATTGAA-TAACCTCAGTCACCTT-GTG
Contig7.1_4_337_Y12               GAAATACACGCAATAAGTGAATCTGTCCCACTA-TTAAA-TAATCTAAGTTACCTG-ATA
Contig10.1_3667_337_Y9            GAAATACACGCAGTCAGTGAAGCTATTCCG-CTATTGAA-TAACCTCAGTCACCTT-GTG
Contig181.5_234_337_Y9            GAAATACACGCAATAAGTGAATCTGTCCCATTA-TTAAA-TAATCTAAGTTACCTG-ATA
Contig5.1_210_337_Y9              GAAATACACGCAATAAGTGAATCTGTCCCATTA-TTAAA-TAATCTAAGTTACCTG-ATA
Contig759.1_31_337_Y9             GAAATACACTCAATGAGTGAATCTGTCCCATTA-TTAAA-TAATCTAAGTTACCTG-ATA
Contig0.1_73_337_Y9combined       GAAATACACGCAATAAGTGAATCTGTCCCATTA-TTAAA-TAATCTAAGTTACATG-ATA
Contig159.1_21517_337_Y9combined  GAAATACACGCAATAAGTGAATCTGTCCCACTA-TTAAA-TAATCTAAGTTACCTG-ATA
Contig173.1_144_337_Y9combined    GAAATACACGCAATAAGTGAATCTGTCCCATTA-TTAAA-TAATCTAAGTTACCTG-ATA
Contig176.1_8141_337_Y9combined   GAAATACACGCAATAAGTGAATCTGTCCCACTA-TTAAA-TAATCTAAGTTACCTG-ATA
Contig21.1_1621_337_Y9combined    GAAATACACGCAGTCAGTGAAGCTATTCCG-CTATTGAA-TAACCTCAGTCACCTT-GTG
Contig223.1_19_337_Y9combined     GAAATACACGCAATAAGTGAATCTGTCCCATTA-TTAAA-TAATCTAAGTTACCTG-ATA
Contig289.2_10953_337_Y9combined  GAAATACACGCAATAAGTGAATCTGTCCCACTA-TTAAA-TAATCTAAGTTACCTG-ATA
Contig38.7_18035_330_Y9combined   -------ACGCAATAAGTGAATCTGTCCCATTA-TTAAA-TAATCTAAGTTACCTG-ATA
Contig445.1_8681_337_Y9combined   GAAATACACGCAATAAGTGAATCTGTCCCATTA-TTAAA-TAATCTAAGTTACCTG-ATA
Contig451.1_88_337_Y9combined     GAAATACACGCAATAAGTGAATCTGTCCCACTA-TTAAA-TAATCTAAGTTACCTG-ATA
Contig620.1_2470_306_Y9combined   -------------------------------TA-TTAAA-TAATCTAAGTTACCTG-ATA
GL875737.1_81130_337_YJM269       GAAATACACGCAATAAGTGAATCTGTCCCATTA-TTAAA-TAATTTAAGTTATCTG-ATA
GL875741.1_67671_337_YJM269       GAAATACACGCAGTCAGTGAAGCTATTCCG-CTATTGAA-TAACCTCAGTCACCTT-GTG
GL875756.1_73653_337_YJM269       GAAATACACGCGATAAGTGAATCTGTCCCATTA-TTAAA-TAATCTAAGTTACCTG-ATA
GL875769.1_77926_337_YJM269       GAAATACACGCAATAAGTGAATCTGTCCCATTA-TTAAA-TAATCTAAGTTACCTG-ATA
GL875773.1_11615_337_YJM269       GAAATACACGCAGTCAGTGAAGCTATTCCG-CTATTGAA-TAACCTCAGTCACCTT-GTG
GL875776.1_258_337_YJM269         GAAATACACGCAGTCAGTGAAGCTATTCCG-CTATTGAA-TAACCTCAGTCACCTT-GTG
GL875825.1_7591_337_YJM269        GAAATACACGCAATAAGTGAATCTGTCCCA-TTATTAAA-TAATCTAAGTTACCTG-ATA
GL875837.1_47341_326_YJM269       -----ACACGCAGTCAGTGAAGCTATTCCG-CTAT-GAA-TA-CTTCAGTCAC-TT-GTG
GL875851.1_28366_337_YJM269       GAAATACACGCGATAAGTGAATCTGTCCCATTA-TTAAA-TAATCTAAGTTACCTG-ATA
GL875899.1_2815_337_YJM269        GAAATACACGCAGTCAGTGAAGCTATTCCG-CTATTGAA-TAACCTCAGTCACCTT-GTG
GL875919.1_58_337_YJM269          GAAATACACGCAGTCAGTGAAGCTATTCCG-CTATTGAA-TAACCTCAGTCACCTT-GTG
GL875943.1_13396_337_YJM269       GAAATACACGCAATAAGTGAATCTGTCCCATTA-TTAAA-TAATCTAAGTTACCTG-ATA
Contig123.1_472_337_YJM280        GAAATACACGCGATAAGTGAATCTGTCCCATTA-TTAAA-TAATCTAAGTTACCTG-ATA
Contig233.1_565_337_YJM280        GAAATACACGCGATAAGTGAATCTGTCCCATTA-TTAAA-TAATCTAAGTTACCTG-ATA
Contig240.1_153_337_YJM280        GAAATACACGCAGTCAGTGAAGCTATACCG-CTATTGAA-TAACCTCAGTCACCTT-GTG
Contig99.1_951_310_YJM280         GAAATACACGCAGTCAGTGAAGCTATACCG-CTATTGAA-TAACCTCAGTCACCTT-GTG
Contig410.1_615_306_YJM320        --------------------------------TATTGAA-TAACCTCAGTCACCTT-GTG
Contig493.1_549_337_YJM320        GAAATACACGCAGTCAGTGAAGCTATACCG-CTATTGAA-TAACCTCAGTCACCTT-GTG
Contig495.1_641_337_YJM320        GAAATACACGCAATAAGTGAATCTGTCCCATTA-TTAAA-TAATCTAAGTTACCTG-ATA
Contig496.1_662_337_YJM320        GAAATACACGCGATAAGTGAATCTGTCCCA-TTATTAAA-TAATCTAAGTTACCTG-ATA
contig01912_167_337_YJM326        GAAATACACGCAGTCAGTGAAGCTATTCCG-CTATTGAA-TAACCTCAGTCACCTT-GTG
contig01913_149_337_YJM326        GAAATACACGCAATAAGTGAATCTGTCCCATTA-TTAAA-TAATCTAAGTTACCTG-ATA
Contig166.1_174_337_YJM421        GAAATACACGCAGTCAGTGAAGCTATTCCG-CTATTGAA-TAACCTCAGTCACCTT-GTG
Contig175.1_641_337_YJM421        GAAATACACGCAATAAGTGAATCTGTCCCATTA-TTAAA-TAATCTAAGTTACCTG-ATA
Contig257.1_342_337_YJM421        GAAATACACGCAGTCAGTGAAGCTATTCCGTTA-TTAAA-TAACCTCAGTCACCTT-GTG
contig10682_379_309_YJM428        GAAATACACGCAGTCAGTGAAGCTATTCCG-CTATTGAA-TAACCTCAGTCACCTT-GTG
contig03773_180_337_YJM653        GAAATACACGCAGTCAGTGAAGCTATTCCG-CTATTGAA-TAACCTCAGTCACCTT-GTG
contig03774_180_337_YJM653        GAAATACACGCGATAAGTGAATCTGTCCCATTA-TTAAA-TAACCTCAGTCACCTT-GTG
AAFW02000011_379954_337_YJM789    GAAATACACGCAATAAGTGAATCTGTCCCATTA-TTAAA-TAATCTAAGTTACCTG-ATA
AAFW02000017_1015_337_YJM789      GAAATACACGCAATAAGTGAATCTGTCCCATTA-TTAAA-TAATCTAAGTTACCTG-ATA
AAFW02000020_348985_337_YJM789    GAAATACACGCAATAAGTGAATCTGTCCCATTA-TTAAA-TAATCTAAGTTACCTG-ATA
AAFW02000020_479741_337_YJM789    GAAATACACGCGATAAGTGAATCTGTCCCA-TTATTAAA-TAATCTAAGTTACCTG-ATA
AAFW02000021_272189_337_YJM789    GAAATACACGCAATAAGTGAATCTGTCCCATTA-TTAAA-TAATCTAAGTTACCTG-ATA
AAFW02000032_1753_337_YJM789      GAAATACACGCAGTCAGTGAAGCTATTCCG-CTATTGAA-TAACCTCAGTCACCTT-GTG
AAFW02000032_268138_337_YJM789    GAAATACACGCGATAAGTGAATCTGTCCCA-TTATTAAA-TAATCTAAGTTACCTG-ATA
AAFW02000048_427707_338_YJM789    GAAATACACGCAGTCAGTGAAGCTATTCCG-CTATTGAA-TAACCTCAGTCACCTT-GTG
AAFW02000102_279612_337_YJM789    GAAATACACGCAATAAGTGAATCTGTCCCATTA-TTAAA-TAATCTAAGTTACCTG-ATA
AAFW02000145_1065512_337_YJM789   GAAATACACGCGATAAGTGAATCTGTCCCATTA-TTAAA-TAACCTCAGTCACCTT-GTG
AAFW02000145_511587_337_YJM789    GAAATACACGCAGTCAGTGAAGCTATTCCG-CTATTGAA-TAACCTCAGTCACCTT-GTG
AAFW02000169_186910_337_YJM789    GAAATACACGCAATAAGTGAATCTGTCCCATTA-TTAAA-TAATCTAAGTTACCTG-ATA
AAFW02000170_47645_337_YJM789     GAAATACACGCGATAAGTGAATCTGTCCCATTA-TTAAA-TAATCTAAGTTACCTG-ATA
AAFW02000171_314219_337_YJM789    GAAATACACGCAGTCAGTGAAGCTATTCCG-CTATTGAA-TAACCTCAGTCACCTT-GTG
AAFW02000180_747_312_YJM789       -----------------------TGTCCCATAA-TTAAA-TAGTCTAAGT-GCCTT-ATC
AAFW02000183_930_337_YJM789       GAAATACACGCAATAAGTGAATCTGTCCCATTA-TTAAA-TAATCTAAGTTACCTG-ATA
AAFW02000184_1029_337_YJM789      GAAATACACGCAGTCAGTGAAGCTATTCCG-CTATTGAA-TAACCTCAGTCACCTT-GTG
AAFW02000186_1266_337_YJM789      GAAATACACGCAGTCAGTGAAGCTATTCCG-CTATTGAA-TAACCTCAGTCACCTT-GTG
AAFW02000187_848_337_YJM789       GAAATACACGCAGTCAGTGAAGCTATTCCG-CTATTGAA-TAACCTCAGTCACCTT-GTG
AAFW02000190_1059_337_YJM789      GAAATACACGCGATAAGTGAATCTGTCCCATTA-TTAAA-TAATCTAAGTTACCTG-ATA
AAFW02000191_1875_337_YJM789      GAAATACACGCGATAAGTGAATCTGTCCCATTA-TTAAA-TAACCTCAGTCACCTT-GTG
AAFW02000195_301_337_YJM789       GAAATACACGCGATAAGTGAATCTGTCCCA-TTATTAAA-TAATCTAAGTTACCTG-ATA
AAFW02000197_1069_337_YJM789      GAAATACACGCGATAAGTGAATCTGTCCCATTA-TTAAA-TAACCTCAGTCACCTT-GTG
AAFW02000198_489_337_YJM789       GAAATACACGCAGTCAGTGAAGCTATTCCG-CTATTGAA-TAACCTCAGTCACCTT-GTG
AAFW02000251_2454_337_YJM789      GAAATACACGCAGTCAGTGAAGCTATACCG-CTATTGAA-TAACCTCAGTCACCTT-GTG
AAFW02000252_1071_337_YJM789      GAAATACACGCAGTCAGTGAAGCTATTCCG-CTATTGAA-TAACCTCAGTCACCTT-GTG
AAFW02000253_1694_337_YJM789      GAAATACACGCAGTCAGTGAAGCTATACCG-CTATTGAA-TAACCTCAGTCACCTT-GTG
AAFW02000254_5422_337_YJM789      GAAATACACGCAGTCAGTGAAGCTATTCCG-CTATTGAA-TAACCTCAGTCACCTT-GTG
AAFW02000255_5314_337_YJM789      GAAATACACGCAGTCAGTGAAGCTATACCG-CTATTGAA-TAACCTCAGTCACCTT-GTG
AAFW02000256_5664_337_YJM789      GAAATACACGCAGTCAGTGAAGCTATTCCG-CTATTGAA-TAACCTCAGTCACCTT-GTG
contig01862_529_337_YPS1009       GAAATACACGCAATAAGTGAATCTGTCCCATTA-TTAAA-TAATCTAAGTTACCTG-ATA
contig02391_338_337_YPS1009       GAAATACACGCAGTCAGTGAAGCTATTCCG-CTATTGAA-TAACCTCAGTCACCTT-GTG
contig02583_2564_337_YPS1009      GAAATACACGCAATCAGTGAAGCCATTCCA-TTATTAAA-TAACTTGAGGCACCTT-ATA
Contig184.1_5211_337_YPS163       GAAATACACGCAGTCAGTGAAGCTATTCCG-CTATTGAA-TAACCTCAGTCACCTT-GTG
Contig185.1_5116_337_YPS163       GAAATACACGCGATAAGTGAATCTGTCCCATTA-TTAAA-TAATCTAAGTTACCTG-ATA


CM001086.1_275052_337_AWRI796     -CAAGAA-CTCGACAAGAAA-CCAATTACTAAAGGATTATTAACCGACAGTAAATCTACA
GL873304.1_481_337_CBS7960        -CAAGAA-CTTAACAAGAAA-CCAATTACTAAAGGATTACTAACCGACAGTAAATCTACA
GL873305.1_96075_304_CBS7960      -CAAGAA-CTTAACAAGAAA-CCAATTATTAAAGGCTTACTTACTGATAGTAGATCAACG
GL873350.1_20162_337_CBS7960      -CAAGAA-CTTGACAAGAAA-CCAATTACCAAAGGATTACTAACCGACAGTAAATCTACA
GL873404.1_326_337_CBS7960        -CAAGAA-CTTGACAAGAAA-CCAATTACCAAAGGATTACTAACCGACAGTAAATCTACA
GL873421.1_2_322_CBS7960          -CAAGAA-CTTAACAAGAAA-CCAATTATTAAAGGCTTACTTACTGATAGTAGATCAACG
GL873423.1_16532_337_CBS7960      -CAAGAA-CTTAACAAGAAACCAA-TTATTAAAGGCTTACTTACTGATAGTAGATCAACG
GL873423.1_17629_337_CBS7960      -CAAGAA-CTTAACAAGAAACCAA-TTATTAAAGGCTTACTTACTGATAGTAGATCAACG
GL873495.1_794_337_CBS7960        -CAAGAA-CTTAACAAGAAA-CCAATTACTAAAGGATTACTAACCGACAGTAAATCTACA
GL876622.1_2_304_CLIB215          -CAGGAA-TTTACCAAGAAACCAAATTATTAAAGGCTTACTTCCTGATAGTAGATCAACG
GL876639.1_49_337_CLIB215         -CAAGAA-CTTAACAAGAAA-CCAATTATTAAAGGCTTACTTACTGATAGTAGATCAACG
GL876667.1_42499_337_CLIB215      -CAAGAA-CTTAACAAGAAA-CCAATTATTAAAGGCTTACTTACTGATAGTAGATCAACG
GL876684.1_35318_337_CLIB215      -CAAGAA-CTTAACAAGAAA-CCAATTATTAAAGGCTTACTTACTGATAGTAGATCAACG
GL876684.1_48101_337_CLIB215      -CAAGAA-CTTAACAAGAAA-CCAATTATTAAAGGCTTACTTACTGATAGTAGATCAACG
GL876694.1_32387_337_CLIB215      -CAAGAA-CTTAACAAGAAA-CCAATTATTAAAGGCTTACTTACTGATAGTAGATCAACG
GL876905.1_88_337_CLIB215         -CAAGAA-CTTAACAAGAAACCAA-TTATTAAAGGCTTACTTACTGATAGTAGATCAACG
GL875081.1_28818_337_CLIB324      -CAAGAA-CTTGACAAGAAA-CCAATTACCAAAGGATTACTAACCGACAGTAAATCTACA
GL875107.1_38922_337_CLIB324      -CAAGAA-CTTAACAAGAAA-CCAATTATTAAAGGCTTACTTACTGATAGTAGATCAACG
GL875531.1_11873_337_CLIB324      -CAAGAA-CTTAACAAGAAA-CCAATTATTAAAGGCTTACTTACTGATAGTAGATCAACG
contig12508_502_337_CLIB382       -CAAGAA-CTCGACAAGAAA-CCAATTACCAAAGGATTACTAACCGACAGTAAATCTACA
contig12730_80_337_CLIB382        -CAAGAA-CTTAACAAGAAA-CCAATTATTAAAGGCTTACTTACTGATAGTAGATCAACG
FN393062_110076_337_EC1118        -CAAGAA-CTTAACAAGAAA-CCAATTATTAAAGGCTTACTTACTGATAGTAGATCAACG
FN393063_856979_337_EC1118        -CAAGAA-CTTAACAAGAAA-CCAATTATTAAAGGCTTACTTACTGATAGTAGATCAACG
FN393067_424443_337_EC1118        -CAAGAA-CTTGACAAGAAA-CCAATTACCAAAGGATTACTAACCGACAGTAAATCTACA
FN393071_268673_337_EC1118        -CAAGAA-CTTAACAAGAAA-CCAATTATTAAAGGCTTACTTACTGATAGTAGATCAACG
FN393075_524771_337_EC1118        -CAAGAA-CTTAACAAGAAA-CCAATTATTAAAGGCTTACTTACTGATAGTAGATCAACG
FN393075_530399_337_EC1118        -CAAGAA-CTTAACAAGAAA-CCAATTATTAAAGGCTTACTTACTGATAGTAGATCAACG
FN394216_576510_337_EC1118        -CAAGAA-CTTAACAAGAAA-CCAATTATTAAAGGCTTACTTACTGATAGTAGATCAACG
FN394217_743907_337_EC1118        -CAAGAA-CTTAACAAGAAA-CCAATTATTAAAGGCTTACTTACTGATAGTAGATCAACG
GL876000.1_9697_337_FL100         -CAAGAA-CTTAACAAGAAA-CCAATTATTAAAGGCTTACTTACTGATAGTAGATCAACG
GL876008.1_13747_337_FL100        -CAAGAA-CTTGACAAGAAA-CCAATTACCAAAGGATTACTAACCGACAGTAAATCTACA
GL876069.1_5527_337_FL100         -CAAGAA-CTTAACAAGAAA-CCAATTATTAAAGGCTTACTTACTGATAGTAGATCAACG
GL876156.1_24122_337_FL100        -CAAGAA-CTTAACAAGAAA-CCAATTATTAAAGGCTTACTTACTGATAGTAGATCAACG
GL876159.1_164_337_FL100          -CAAGAA-CTTAACAAGAAA-CCAATTATTAAAGGCTTACTTACTGATAGTAGATCAACG
GL876201.1_20051_306_FL100        -CAAGAA-CTTAACAAGAAA-CCAATTATTAAAGGCTTACTTACTGATAGTAGATCAACG
GL876243.1_1744_354_FL100         -CAAGAA-CTTAACAAGAAA-CCAATTACTAAAGGATTACTAACCGACAGTAAATCTACA
GL876266.1_3911_337_FL100         -CAAGAA-CTTAACAAGAAA-CCAATTATTAAAGGCTCACTTACTGATAGTAGATCAACG
GL876357.1_6459_337_FL100         -CAAGAA-CTCGACAAGAAA-CCAATTACCAAAGGATTACTAACCGACAGTAAATCTACA
GL876359.1_1430_337_FL100         -CAAGAA-CTTAACAAGAAA-CCAATTACTAAAGGATTACTAACCGACAGTAAATCTACA
GL876367.1_1_306_FL100            -CAAGAA-CTTAACAAGAAA-CCAATTATTAAAGGCTTACTTACTGATAGTAGATCAACG
GL876403.1_8649_337_FL100         -CAAGAA-CTTAACAAGAAA-CCAATTATTAAAGGCTCACTTACTGATAGTAGATCAACG
GL876448.1_7214_337_FL100         -CAAGAA-CTTAACAAGAAA-CCAATTATTAAAGGCTCACTTACTGATAGTAGATCAACG
GL876527.1_110_337_FL100          -CAAGAA-CTTAACAAGAAA-CCAATTATTAAAGGCTTACTTACTGATAGTAGATCAACG
AEEZ01000036_60978_339_FOSTERSO   -CAAGAAACTTAACAAAAAC-CGAATTATTAAAGGCTTACTTACTGATAGTAGATCAACG
AEEZ01000079_298_338_FOSTERSO     ACAAGAA-CTTAACAAGAAA-CCAATTATTAAAGGCTTACTTACTGATAGTAGATCAACG
AEEZ01000102_1016_335_FOSTERSO    -CAAGAA-CTCGACAAGAAA-CCAATTAC-AAAGGATTACTAACCGACAGTAAATCTACA
AEEZ01000102_6607_337_FOSTERSO    -CAAGAA-CTCGACAAGAAA-CCAATTACTAAAGGATTATTAACCGACAGTAAATCTACA
AEEZ01000103_1426_336_FOSTERSO    -CAAGAA-CTTAACAAGAAA-CCAATTATTAAAGGCTTACTTACTGATAGTAGATCAACG
AEEZ01000104_5626_339_FOSTERSO    -CAAGAA-CTTAACAAGAAA-CCAATTATTAAAGGCTTACTTACTGATAGTAGATCAACG
AEEZ01000105_1060_337_FOSTERSO    -CAAGAA-CTTAACAAGAAA-CCAATTACTAAAGGATTACTAACCGACAGTAAATCTACA
AEEZ01000108_1386_337_FOSTERSO    -CAAGAA-CTTAACAAGAAACCAA-TTATTAAAGGCTTACTTACTGATAGTAGATCAACG
AEEZ01000119_601_338_FOSTERSO     -CAAGAA-CTTAACAAGAAA-CCAATTACTAAAGGATTACTAACCGACAGTAAATCTACA
AEEZ01000120_79_338_FOSTERSO      -CAAGAA-CTTAACAAGAAA-CCAATTACTAAAGGATTACTAACCGACAGTAAATCTACA
contig01991_2011_337_I14          -CAAGAA-CTCGACAAGAAA-CCAATTACCAAAGGATTACTAACCGACAGTAAATCTACA
contig02038_572_337_I14           -CAAGAA-CTTAACAAGAAA-CCAATTATTAAAGGCTTACTTACTGATAGTAGATCAACG
ACFL01000218_337_337_JA291        -CAAGAA-CTTAACAAGAAA-CCAATTATTAAAGGCTTACTTACTGATAGTAGATCAACG
ADVV01000098_922_336_LALVINQA23   -CAAGAA-CTTAACAAGAAA-CCAATTATTAAAGGCTTACTTACTGATAGTAGATCAACG
ADVV01000103_899_335_LALVINQA23   -CAAGAA-CTTAACAAGAAC-C-AATTATTAAAGGCTTACTTACTGATAGTAGATCAACG
ADVV01000106_5556_338_LALVINQA23  -CAAGAA-CTTRACAAGAAA-CCAATTACYAAAGGATTACTAACCGACAGTAAATCTACA
ADVV01000107_747_337_LALVINQA23   -CAAGAA-CTTAACAAGAAA-CCAATTATTAAAGGCTTACTTACTGATAGTAGATCAACG
Contig37.1_337_337_M22            -CAAGAA-CTTAACAAGAAA-CCAATTATTAAAGGCTTACTTACTGATAGTAGATCAACG
contig12701_352_337_NC02          -CAAGAA-CTCGACAAGAAA-CCAATTACCAAAGGATTACTAACCGACAGTAAATCTACA
contig12758_559_337_NC02          -CAAGAA-CTTAACAAGAAA-CCAATTATTAAAGGCTTACTTACTGATAGTAGATCAACG
AAEG01000022_294475_337_RM11      -CAAGAA-CTTAACAAGAAA-CCAATTATTAAAGGCTTACTTACTGATAGTAGATCAACG
AAEG01000033_540843_337_RM11      -CAAGAA-CTTAACAAGAAA-CCAATTATTAAAGGCTTACTTACTGATAGTAGATCAACG
AAEG01000044_91443_337_RM11       -CAAGAA-CTTAACAAGAAACCAA-TTATTAAAGGCTTACTTACTGATAGTAGATCAACG
AAEG01000047_115618_337_RM11      -CAAGAA-CTTAACAAGAAA-CCAATTATTAAAGGCTTACTTACTGATAGTAGATCAACG
AAEG01000048_576_337_RM11         -CAAGAA-CTTAACAAGAAA-CCAATTATTAAAGGCTTACTTACTGATAGTAGATCAACG
AAEG01000070_42571_337_RM11       -CAAGAA-CTTAACAAGAAACCAA-TTATTAAAGGCTTACTTACTGATAGTAGATCAACG
AAEG01000073_429402_337_RM11      -CAAGAA-CTTAACAAGAAA-CCAATTATTAAAGGCTTACTTACTGATAGTAGATCAACG
AAEG01000073_522835_337_RM11      -CAAGAA-CTTAACAAGAAA-CCAATTATTAAAGGCTTACTTACTGATAGTAGATCAACG
AAEG01000074_4982_344_RM11        -CAAGAA-CTTAACAAGAAACCAAATTATTAAAGGCTTACTTACTGATAGTAGATCAACG
AAEG01000082_59110_337_RM11       -CAAGAA-CTTAACAAGAAA-CCAATTATTAAAGGCTTACTTACTGATAGTAGATCAACG
AAEG01000092_158468_337_RM11      -CAAGAA-CTTAACAAGAAACCAA-TTATTAAAGGCTTACTTACTGATAGTAGATCAACG
AAEG01000105_136411_337_RM11      -CAAGAA-CTTAACAAGAAACCAA-TTATTAAAGGCTTACTTACTGATAGTAGATCAACG
AAEG01000106_411036_337_RM11      -CAAGAA-CTTAACAAGAAA-CCAATTATTAAAGGCTTACTTACTGATAGTAGATCAACG
chrom01_160911_337_S288C          -CAAGAA-CTTAACAAGAAA-CCAATTATTAAAGGCTTACTTACTGATAGTAGATCAACG
chrom02_226284_337_S288C          -CAAGAA-CTCGACAAGAAA-CCAATTACCAAAGGATTACTAACCGACAGTAAATCTACA
chrom02_264826_337_S288C          -CAAGAA-CTCGACAAGAAA-CCAATTACCAAAGGATTACTAACCGACAGTAAATCTACA
chrom02_34934_337_S288C           -CAAGAA-CTTAACAAGAAA-CCAATTATTAAAGGCTTACTTACTGATAGTAGATCAACG
chrom03_90101_337_S288C           -CAAGAA-CTTAACAAGAAA-CCAATTATTAAAGGCTTACTTACTGATAGTAGATCAACG
chrom04_1101018_337_S288C         -CAAGAA-CTTAACAAGAAA-CCAATTACTAAAGGATTACTAACCGACAGTAAATCTACA
chrom04_1211951_337_S288C         -CAAGAA-CTTAACAAGAAA-CCAATTATTAAAGGCTTACTTACTGATAGTAGATCAACG
chrom04_514357_337_S288C          -CAAGAA-CTTAACAAGAAA-CCAATTATTAAAGGCTTACTTACTGATAGTAGATCAACG
chrom04_646172_337_S288C          -CAAGAA-CTTAACAAGAAA-CCAATTATTAAAGGCTCACTTACTGATAGTAGATCAACG
chrom04_877111_337_S288C          -CAAGAA-CTTAACAAGAAA-CCAATTATTAAAGGCTTACTTACTGATAGTAGATCAACG
chrom04_878973_337_S288C          -CAAGAA-CTTAACAAGAAA-CCAATTATTAAAGGCTTACTTACTGATAGTAGATCAACG
chrom04_986461_337_S288C          -CAAGAA-CTTAACAAGAAA-CCAATTATTAAAGGCTTACTTACTGATAGTAGATCAACG
chrom05_444070_337_S288C          -CAAGAA-CTTAACAAGAAA-CCAATTATTAAAGGCTTACTTACTGATAGTAGATCAACG
chrom05_493170_337_S288C          -CAAGAA-CTTAACAAGAAA-CCAATTACTAAAGGATTACTAACCGACAGTAAATCTACA
chrom06_143203_337_S288C          -CAAGAA-CTTAACAAGAAA-CCAATTATTAAAGGCTTACTTACTGATAGTAGATCAACG
chrom07_541011_337_S288C          -CAAGAA-CTTGACAAGAAA-CCAATTACCAAAGGATTACTAACCGACAGTAAATCTACA
chrom07_562513_337_S288C          -CAAGAA-CTTAACAAGAAA-CCAATTATTAAAGGCTTACTTACTGATAGTAGATCAACG
chrom07_569409_337_S288C          -CAAGAA-CTTAACAAGAAA-CCAATTATTAAAGGCTTACTTACTGATAGTAGATCAACG
chrom07_816737_337_S288C          -CAAGAA-CTTAACAAGAAA-CCAATTATTAAAGGCTTACTTACTGATAGTAGATCAACG
chrom07_818061_337_S288C          -CAAGAA-CTCGACAAGAAA-CCAATTACCAAAGGATTACTAACCGACAGTAAATCTACA
chrom08_544278_337_S288C          -CAAGAA-CTTAACAAGAAA-CCAATTACTAAAGGATTACTAACCGACAGTAAATCTACA
chrom10_477714_337_S288C          -CAAGAA-CTTAACAAGAAA-CCAATTATTAAAGGCTTACTTACTGATAGTAGATCAACG
chrom10_483298_337_S288C          -CAAGAA-CTTGACAAGAAA-CCAATTACCAAAGGATTACTAACCGACAGTAAATCTACA
chrom12_215754_337_S288C          -CAAGAA-CTTAACAAGAAA-CCAATTACTAAAGGATTACTAACCGACAGTAAATCTACA
chrom12_476647_337_S288C          -CAAGAA-CTTAACAAGAAA-CCAATTATTAAAGGCTTACTTACTGATAGTAGATCAACG
chrom12_598392_337_S288C          -CAAGAA-CTTAACAAGAAA-CCAATTATTAAAGGCTTACTTACTGATAGTAGATCAACG
chrom12_656073_337_S288C          -CAAGAA-CTTAACAAGAAA-CCAATTATTAAAGGCTTACTTACTGATAGTAGATCAACG
chrom12_946482_337_S288C          -CAAGAA-CTTAACAAGAAA-CCAATTATTAAAGGCTTACTTACTGATAGTAGATCAACG
chrom13_189415_337_S288C          -CAAGAA-CTTAACAAGAAA-CCAATTACTAAAGGATTACTAACCGACAGTAAATCTACA
chrom13_201582_337_S288C          -CAAGAA-CTTAACAAGAAA-CCAATTATTAAAGGCTTACTTACTGATAGTAGATCAACG
chrom13_357673_337_S288C          -CAAGAA-CTCGACAAGAAA-CCAATTACCAAAGGATTACTAACCGACAGTAAATCTACA
chrom13_373371_337_S288C          -CAAGAA-CTTAACAAGAAA-CCAATTACTAAAGGATTACTAACCGACAGTAAATCTACA
chrom14_524392_337_S288C          -CAAGAA-CTTAACAAGAAA-CCAATTATTAAAGGCTTACTTACTGATAGTAGATCAACG
chrom14_562701_337_S288C          -CAAGAA-CTTAACAAGAAA-CCAATTATTAAAGGCTTACTTACTGATAGTAGATCAACG
chrom14_97278_337_S288C           -CAAGAA-CTTGACAAGAAA-CCAATTACCAAAGGATTACTAACCGACAGTAAATCTACA
chrom15_122954_337_S288C          -CAAGAA-CTTAACAAGAAA-CCAATTATTAAAGGCTTACTTACTGATAGTAGATCAACG
chrom15_600066_337_S288C          -CAAGAA-CTCGACAAGAAA-CCAATTACCAAAGGATTACTAACCGACAGTAAATCTACA
chrom15_704733_337_S288C          -CAAGAA-CTTAACAAGAAA-CCAATTATTAAAGGCTTACTTACTGATAGTAGATCAACG
chrom15_975577_337_S288C          -CAAGAA-CTTAACAAGAAA-CCAATTATTAAAGGCTTACTTACTGATAGTAGATCAACG
chrom16_61702_337_S288C           -CAAGAA-CTTAACAAGAAA-CCAATTATTAAAGGCTTACTTACTGATAGTAGATCAACG
chrom16_805315_337_S288C          -CAAGAA-CTTAACAAGAAA-CCAATTATTAAAGGCTTACTTACTGATAGTAGATCAACG
chrom16_849666_337_S288C          -CAAGAA-CTTAACAAGAAA-CCAATTACTAAAGGATTACTAACCGACAGTAAATCTACA
chrom16_851303_337_S288C          -CAAGAA-CTTAACAAGAAA-CCAATTACTAAAGGATTACTAACCGACAGTAAATCTACA
CM000921.1_159366_337_SIGMA1278   -CAAGAA-CTTAACAAGAAA-CCAATTACTAAAGGATTACTAACCGACAGTAAATCTACA
CM000922.1_616097_337_SIGMA1278   -CAAGAA-CTCGACAAGAAA-CCAATTACTAAAGGATTATTAACCGACAGTAAATCTACA
CM000922.1_617440_337_SIGMA1278   -CAAGAA-CTCGACAAGAAA-CCAATTACTAAAGGATTATTAACCGACAGTAAATCTACA
CM000922.1_623024_337_SIGMA1278   -CAAGAA-CTTAACAAGAAA-CCAATTACTAAAGGATTACTAACCGACAGTAAATCTACA
CM000923.1_148704_337_SIGMA1278   -CAAGAA-CTTAACAAGAAA-CCAATTATTAAAGGCTTACTTACTGATAGTAGATCAACG
CM000924.1_429712_337_SIGMA1278   -CAAGAA-CTTAACAAGAAA-CCAATTACTAAAGGATTACTAACCGACAGTAAATCTACA
CM000924.1_643397_337_SIGMA1278   -CAAGAA-CTTAACAAGAAA-CCAATTATTAAAGGCTTACTTACTGATAGTAGATCAACG
CM000924.1_959531_337_SIGMA1278   -CAAGAA-CTTAACAAGAAA-CCAATTATTAAAGGCTTACTTACTGATAGTAGATCAACG
CM000925.1_124889_337_SIGMA1278   -CAAGAA-CTTAACAAGAAA-CCAATTATTAAAGGCTTACTTACTGATAGTAGATCAACG
CM000925.1_128246_337_SIGMA1278   -CAAGAA-CTTAACAAGAAA-CCAATTATTAAAGGCTTACTTACTGATAGTAGATCAACG
CM000925.1_459032_337_SIGMA1278   -CAAGAA-CTTAACAAGAAA-CCAATTATTAAAGGCTTACTTACTGATAGTAGATCAACG
CM000925.1_508178_337_SIGMA1278   -CAAGAA-CTCGACAAGAAA-CCAATTACTAAAGGATTATTAACCGACAGTAAATCTACA
CM000926.1_129696_337_SIGMA1278   -CAAGAA-CTTAACAAGAAA-CCAATTATTAAAGGCTTACTTACTGATAGTAGATCAACG
CM000927.1_408784_337_SIGMA1278   -CAAGAA-CTTAACAAGAAA-CCAATTATTAAAGGCTTACTTACTGATAGTAGATCAACG
CM000927.1_688545_337_SIGMA1278   -CAAGAA-CTTAACAAGAAA-CCAATTATTAAAGGCTTACTTACTGATAGTAGATCAACG
CM000927.1_767004_337_SIGMA1278   -CAAGAA-CTTAACAAGAAACCAA-TTATTAAAGGCTTACTTACTGATAGTAGATCAACG
CM000928.1_126576_337_SIGMA1278   -CAAGAA-CTTAACAAGAAA-CCAATTATTAAAGGCTTACTTACTGATAGTAGATCAACG
CM000928.1_133063_337_SIGMA1278   -CAAGAA-CTTAACAAGAAA-CCAATTATTAAAGGCTTACTTACTGATAGTAGATCAACG
CM000928.1_553965_337_SIGMA1278   -CAAGAA-CTTAACAAGAAA-CCAATTACTAAAGGATTACTAACCGACAGTAAATCTACA
CM000929.1_303024_337_SIGMA1278   -CAAGAA-CTTAACAAGAAA-CCAATTATTAAAGGCTTACTTACTGATAGTAGATCAACG
CM000930.1_123097_337_SIGMA1278   -CAAGAA-CTTAACAAGAAA-CCAATTATTAAAGGCTTACTTACTGATAGTAGATCAACG
CM000930.1_479639_337_SIGMA1278   -CAAGAA-CTTGACAAGAAA-CCAATTACCAAAGGATTACTAACCGACAGTAAATCTACA
CM000930.1_537559_337_SIGMA1278   -CAAGAA-CTTAACAAGAAA-CCAATTACTAAAGGATTACTAACCGACAGTAAATCTACA
CM000931.1_224510_337_SIGMA1278   -CAAGAA-CTTAACAAGAAA-CCAATTATTAAAGGCTTACTTACTGATAGTAGATCAACG
CM000931.1_524762_337_SIGMA1278   -CAAGAA-CTTAACAAGAAA-CCAATTATTAAAGGCTTACTTACTGATAGTAGATCAACG
CM000932.1_159013_337_SIGMA1278   -CAAGAA-CTTAACAAGAAA-CCAATTATTAAAGGCTTACTTACTGATAGTAGATCAACG
CM000932.1_211295_337_SIGMA1278   -CAAGAA-CTTAACAAGAAA-CCAATTACTAAAGGATTACTAACCGACAGTAAATCTACA
CM000932.1_366606_337_SIGMA1278   -CAAGAA-CTTAACAAGAAA-CCAATTATTAAAGGCTTACTTACTGATAGTAGATCAACG
CM000932.1_376613_337_SIGMA1278   -CAAGAA-CTTGACAAGAAA-CCAATTACCAAAGGATTACTAACCGACAGTAAATCTACA
CM000932.1_489274_337_SIGMA1278   -CAAGAA-CTTAACAAGAAA-CCAATTATTAAAGGCTTACTTACTGATAGTAGATCAACG
CM000932.1_499705_337_SIGMA1278   -CAAGAA-CTCGACAAGAAA-CCAATTACTAAAGGATTATTAACCGACAGTAAATCTACA
CM000932.1_505293_337_SIGMA1278   -CAAGAA-CTTAACAAGAAA-CCAATTATTAAAGGCTTACTTACTGATAGTAGATCAACG
CM000932.1_629938_337_SIGMA1278   -CAAGAA-CTTAACAAGAAA-CCAATTATTAAAGGCTTACTTACTGATAGTAGATCAACG
CM000933.1_194207_337_SIGMA1278   -CAAGAA-CTTAACAAGAAA-CCAATTACTAAAGGATTACTAACCGACAGTAAATCTACA
CM000933.1_371966_337_SIGMA1278   -CAAGAA-CTTAACAAGAAA-CCAATTATTAAAGGCTTACTTACTGATAGTAGATCAACG
CM000933.1_462839_337_SIGMA1278   -CAAGAA-CTTAACAAGAAACCAA-TTATTAAAGGCTTACTTACTGATAGTAGATCAACG
CM000934.1_519546_337_SIGMA1278   -CAAGAA-CTTAACAAGAAA-CCAATTATTAAAGGCTTACTTACTGATAGTAGATCAACG
CM000934.1_557510_337_SIGMA1278   -CAAGAA-CTTAACAAGAAA-CCAATTATTAAAGGCTTACTTACTGATAGTAGATCAACG
CM000934.1_726424_337_SIGMA1278   -CAAGAA-CTTAACAAGAAA-CCAATTATTAAAGGCTTACTTACTGATAGTAGATCAACG
CM000934.1_96996_337_SIGMA1278    -CAAGAA-CTTAACAAGAAA-CCAATTATTAAAGGCTTACTTACTGATAGTAGATCAACG
CM000935.1_697555_333_SIGMA1278   -CAAGAA-CTTAACAAGAAA-CCAATTATTAAAGGCTTACTTACTGATAGTAGATCAACG
CM000935.1_854595_337_SIGMA1278   -CAAGAA-CTCGACAAGAAA-CCAATTACTAAAGGATTATTAACCGACAGTAAATCTACA
CM000936.1_812747_337_SIGMA1278   -CAAGAA-CTTAACAAGAAA-CCAATTACTAAAGGATTACTAACCGACAGTAAATCTACA
chr01_170368_337_SK1              -CAAGAA-CTTAACAAGAAA-CCAATTATTAAAGGCTTACTTACTGATAGTAGATCAACG
chr12_792123_321_SK1              -CAAGAA-CTTAACAAGAAAACCCATTATTAAAG-CTTACTTACTGATAGTAGATCAACG
chr13_199042_337_SK1              -CAAGAA-CTTAACAAGAAA-CCAATTACTAAAGGATTACTAACCGACAGTAAATCTACA
chr14_112499_332_SK1              -CAAGAA-CTTGACAAGAAA-CCAATTACCAAAGGATTACTAACCGACAGTAAATCTACA
GL890490.1_662_337_T7             -CAAGAA-CTCGACAAGAAA-CCAATTACCAAAGGATTACTAACCGACAGTAAATCTACA
GL889072.1_3214_337_UC5           -CAAGAA-CTCGACAAGAAA-CCAATTACCAAAGGATTACTAACCGACAGTAAATCTACA
GL889075.1_188887_337_UC5         -CAAGAA-TTAAATGGGAAA-TCGACCATTAAAGGCTTACTTACTGACAGCAGATCTACA
ADXC01000004_5255_337_VIN13       -CAAGAA-CTTAACAAGAAA-CCAATTATTAAAGGCTTACTTACTGATAGTAGATCAACG
ADXC01000081_5351_337_VIN13       -CAAGAA-CTTAACAAGAAA-CCAATTATTAAAGGCTTACTTACTGATAGTAGATCAACG
ADXC01000082_5955_337_VIN13       -CAAGAA-CTTAACAAGAAA-CCAATTACTAAAGGATTACTAACCGACAGTAAATCTACA
Contig500.1_515_337_WE372         -CAAGAA-CTTGACAAGAAA-CCAATTACCAAAGGATTACTAACCGACAGTAAATCTACA
Contig502.2_2343_337_WE372        -CAAGAA-CTTAACAAGAAA-CCAATTATTAAAGGCTTACTTACTGATAGTAGATCAACG
GL872464_3438_337_Y10             -CAAGAA-CTTGACAAGAAA-CCAATTACCAAAGGATTACTAACCGACAGTAAATCTACA
GL872470_33087_337_Y10            -CAAGAA-CTTAACAAGAAA-CCAATTATTAAAGGCTTACTTACTGATAGTAGATCAACG
GL872505_27005_337_Y10            -CAAGAA-CTTAACAAGAAA-CCAATTATTAAAGGCTTACTTACTGATAGTAGATCAACG
GL872525_29848_337_Y10            -CAAGAA-CTTGACAAGAAA-CCAATTACCAAAGGATTACTAACCGACAGTAAATCTACA
GL872579_26638_337_Y10            -CAATAC-CTTAACAAGAAA-CCAATTATTAAAGGCTTACTTACTGATATTAAATCAACG
GL872606_7426_337_Y10             -CAAGAA-CTTAACAAGAAA-CCAATTATTAAAGGCTTACTTACTGATAGTAGATCAACG
GL872769_14268_337_Y10            -CAAGAA-CTTAACAAGAAACCAA-TTATTAAAGGCTTACTTACTGATAGTAGATCAACG
GL872776_11709_337_Y10            -CAAGAA-CTTGACAAGAAA-CCAATTACCAAAGGATTACTAACCGACAGTAAATCTACA
GL873018_4942_337_Y10             -CAAGAA-CTCGACAAGAAA-CCAATTACCAAAGGATTACTAACCGACAGTAAATCTACA
GL873034_4780_337_Y10             -CAAGAA-CTTAACAAGAAA-CCAATTACTAAAGGATTACTAACCGACAGTAAATCTACA
Contig0.6_68922_337_Y12           -CAAGAA-CTCGACAAGAAA-CCAATTACCAAAGGATTACTAACCGACAGTAAATCTACA
Contig28.1_45_337_Y12             -CAAGAA-CTCGACAAGAAA-CCAATTACCAAAGGATTACTAACCGACAGTAAATCTACA
Contig29.1_1_313_Y12              -CAAGAA-CTCGACAAGAAC-CCAATTACCAAAGGATTACTAACCGACAGTAAATCTACA
Contig35.5_98036_337_Y12          -CAAGAA-CTCGACAAGAAA-CCAATTACCAAAGGATTACTAACCGACAGTAAATCTACA
Contig57.2_4305_337_Y12           -CAAGAA-CTCGACAAGAAA-CCAATTACCAAAGGATTACTAACCGACAGTAAATCTACA
Contig61.11_5085_337_Y12          -CAAGAA-CTTAACAAGAAA-CCAATTATTAAAGGCTTACTTACTGATAGTAGATCAACG
Contig7.1_4_337_Y12               -CAAGAA-CTCGACAAGAAA-CCAATTACCAAAGGATTACTAACCGACAGTAAATCTACA
Contig10.1_3667_337_Y9            -CAAGAA-CTTAACAAGAAA-CCAATTATTAAAGGCTTACTTACTGATAGTAGATCAACG
Contig181.5_234_337_Y9            -CAAGAA-CTCGACAAGAAA-CCAATTACCAAAGGATTACTAACCGACAGTAAATCTACA
Contig5.1_210_337_Y9              -CAAGAA-CTCGACAAGAAA-CCAATTACCAAAGGATTACTAACCGACAGTAAATCTACA
Contig759.1_31_337_Y9             -CAAGAA-CTCGACAAGAAA-CCAATTACCGAAGGATTACTAACCGACAGTAAATCTACA
Contig0.1_73_337_Y9combined       -CAAGAA-CTCGACAAGAAA-CCAATTACCAAAGGATTACTAACCGACAGTAAATCTACA
Contig159.1_21517_337_Y9combined  -CAAGAA-CTCGACAAGAAA-CCAATTACCAAAGGATTACTAACCGACAGTAAATCTACA
Contig173.1_144_337_Y9combined    -CAAGAA-CTCGACAAGAAA-CCAATTACCAAAGGATTACTAACCGACAGTAAATCTACA
Contig176.1_8141_337_Y9combined   -CAAGAA-CTCGACAAGAAA-CCAATTACCAAAGGATTACTAACCGACAGTAAATCTACA
Contig21.1_1621_337_Y9combined    -CAAGAA-CTTAACAAGAAA-CCAATTATTAAAGGCTTACTTACTGATAGTAGATCAACG
Contig223.1_19_337_Y9combined     -CAAGAA-CTCGACAAGGAA-CCAATTACCGTAGGATTACTAACCGACAGTAAATCTACA
Contig289.2_10953_337_Y9combined  -CAAGAA-CTCGACAAGAAA-CCAATTACCAAAGGATTACTAACCGACAGTAAATCTACA
Contig38.7_18035_330_Y9combined   -CAAGAA-CTCGACAAGAAA-CCAATTACCAAAAGATTACTAACCGACAGTAAATCTACA
Contig445.1_8681_337_Y9combined   -CAAGAA-CTCGACAAGAAA-CCAATTACCAAAGGATTACTAACCGACAGTAAATCTACA
Contig451.1_88_337_Y9combined     -CAAGAA-CTCGACAAGAAA-CCAATTACCAAAGGATTACTAACCGACAGTAAATCTACA
Contig620.1_2470_306_Y9combined   -CAAGAA-CTCGACAAGAAA-CCAATTACCAAAGGATTACTAACCGACAGTAAATCTACA
GL875737.1_81130_337_YJM269       -CAAGAA-CTTGACAAGAAA-CCAATTACCAAAGGATTACTAACCGACAGTAAATCTACA
GL875741.1_67671_337_YJM269       -CAAGAA-CTTAACAAGAAA-CCAATTATTAAAGGCTTACTTACTGATAGTAGATCAACG
GL875756.1_73653_337_YJM269       -CAAGAA-CTTGACAAGAAA-CCAATTACCAAAGGATTACTAACCGACAGTAAATCTACA
GL875769.1_77926_337_YJM269       -CAAGAA-CTCGACAAGAAA-CCAATTACCAAAGGATTACTAACCGACAGTAAATCTACA
GL875773.1_11615_337_YJM269       -CAAGAA-CTTAACAAGAAA-CCAATTATTAAAGGCTTACTTACTGATAGTAGATCAACG
GL875776.1_258_337_YJM269         -CAAGAA-CTTAACAAGAAA-CCAATTATTAAAGGCTTACTTACTGATAGTAGATCAACG
GL875825.1_7591_337_YJM269        -CAAGAA-CTCGACAAGAAA-CCAATTACCAAAGGATTACTAACCGACAGTAAATCTACA
GL875837.1_47341_326_YJM269       -CA-GAA-CTTACCAGGAAA-CCAATTATTAA-GGCTTACTTACTGATAGTAGATCAACG
GL875851.1_28366_337_YJM269       -CAAGAA-CTTGACAAGAAA-CCAATTACCAAAGGATTACTAACCGACAGTAAATCTACA
GL875899.1_2815_337_YJM269        -CAAGAA-CTTAACAAGAAA-CCAATTATTAAAGGCTTACTTACTGATAGTAGATCAACG
GL875919.1_58_337_YJM269          -CAAGAA-CTTAACAAGAAA-CCAATTATTAAAGGCTTACTTACTGATAGTAGATCAACG
GL875943.1_13396_337_YJM269       -CAAGAA-CTCGACAAGAAA-CCAATTACCAAAGGATTACTAACCGACAGTAAATCTACA
Contig123.1_472_337_YJM280        -CAAGAA-CTTGACAAGAAA-CCAATTACCAAAGGATTACTAACCGACAGTAAATCTACA
Contig233.1_565_337_YJM280        -CAAGAA-CTTGACAAGAAA-CCAATTACCAAAGGATTACTAACCGACAGTAAATCTACA
Contig240.1_153_337_YJM280        -CAAGAA-CTTAACAAGAAA-CCAATTATTAAAGGCTTACTTACTGATAGTAGATCAACG
Contig99.1_951_310_YJM280         -CAAGAA-CTTAACAAGAAA-CCAATTATTAAAGGCTTACTTACTGATAGTAGATCAACG
Contig410.1_615_306_YJM320        -CAAGAA-CTTAACAAGAAA-CCAATTATTAAAGGCTTACTTACTGATAGTAGATCAACG
Contig493.1_549_337_YJM320        -CAAGAA-CTTAACAAGAAA-CCAATTATTAAAGGCTTACTTACTGATAGTAGATCAACG
Contig495.1_641_337_YJM320        -CAAGAA-CTCGACAAGAAA-CCAATTACCAAAGGATTACTAACCGACAGTAAATCTACA
Contig496.1_662_337_YJM320        -CAAGAA-CTTAACAAGAAA-CCAATTATTAAAGGCTTACTTACTGATAGTAGATCAACG
contig01912_167_337_YJM326        -CAAGAA-CTTAACAAGAAA-CCAATTATTAAAGGCTTACTTACTGATAGTAGATCAACG
contig01913_149_337_YJM326        -CAAGAA-CTCGACAAGAAA-CCAATTACTAAAGGATTACTAACCGACAGTAAATCTACA
Contig166.1_174_337_YJM421        -CAAGAA-CTTAACAAGAAA-CCAATTATTAAAGGCTTACTTACTGATAGTAGATCAACG
Contig175.1_641_337_YJM421        -CAAGAA-CTCGACAAGAAA-CCAATTACCAAAGGATTACTAACCGACAGTAAATCTACA
Contig257.1_342_337_YJM421        -CAAGAA-CTTAACAAGAAA-CCAATTACTAAAGGATTACTAACCGACAGTAAATCTACA
contig10682_379_309_YJM428        -CAAGAA-CTTAACAAGAAA-CCAATTATTAAAGGCTTACTTACTGATAGTAGATCAACG
contig03773_180_337_YJM653        -CAAGAA-CTTAACAAGAAA-CCAATTATTAAAGGCTTACTTACTGATAGTAGATCAACG
contig03774_180_337_YJM653        -CAAGAA-CTTAACAAGAAA-CCAATTACTAAAGGATTACTAACCGACAGTAAATCTACA
AAFW02000011_379954_337_YJM789    -CAAGAA-CTCGACAAGAAA-CCAATTACCAAAGGATTACTAACCGACAGTAAATCTACA
AAFW02000017_1015_337_YJM789      -CAAGAA-CTCGACAAGAAA-CCAATTACCAAAGGATTACTAACCGACAGTAAATCTACA
AAFW02000020_348985_337_YJM789    -CAAGAA-CTCGACAAGAAA-CCAATTACCAAAGGATTACTAACCGACAGTAAATCTACA
AAFW02000020_479741_337_YJM789    -CAAGAA-CTTAACAAGAAA-CCAATTATTAAAGGCTTACTTACTGATAGTAGATCAACG
AAFW02000021_272189_337_YJM789    -CAAGAA-CTCGACAAGAAA-CCAATTACCAAAGGATTACTAACCGACAGTAAATCTACA
AAFW02000032_1753_337_YJM789      -CAAGAA-CTTAACAAGAAA-CCAATTATTAAAGGCTTACTTACTGATAGTAGATCAACG
AAFW02000032_268138_337_YJM789    -CAAGAA-CTTAACAAGAAA-CCAATTATTAAAGGCTTACTTACTGATAGTAGATCAACG
AAFW02000048_427707_338_YJM789    -CAAGAA-CTTAACAAGAAA-CCAATTATTAAAGGCTTACTTACTGATAGTAGATCAACG
AAFW02000102_279612_337_YJM789    -CAAGAA-CTCGACAAGAAA-CCAATTACCAAAGGATTACTAACCGACAGTAAATCTACA
AAFW02000145_1065512_337_YJM789   -CAAGAA-CTTAACAAGAAA-CCAATTACTAAAGGATTACTAACCGACAGTAAATCTACA
AAFW02000145_511587_337_YJM789    -CAAGAA-CTTAACAAGAAA-CCAATTATTAAAGGCTTACTTACTGATAGTAGATCAACG
AAFW02000169_186910_337_YJM789    -CAAGAA-CTTGACAAGAAA-CCAATTACCAAAGGATTACTAACCGACAGTAAATCTACA
AAFW02000170_47645_337_YJM789     -CAAGAA-CTTGACAAGAAA-CCAATTACCAAAGGATTACTAACCGACAGTAAATCTACA
AAFW02000171_314219_337_YJM789    -CAAGAA-CTTAACAAGAAA-CCAATTATTAAAGGCTTACTTACTGATAGTAGATCAACG
AAFW02000180_747_312_YJM789       -CAAGAA-CTGGACAAGAAT-C-AATTACCAAAGGATTACTAACCGACAGTAAATTTACA
AAFW02000183_930_337_YJM789       -CAAGAA-CTCGACAAGAAA-CCAATTACCAAAGGATTACTAACCGACAGTAAATCTACA
AAFW02000184_1029_337_YJM789      -CAAGAA-CTTAACAAGAAA-CCAATTATTAAAGGCTTACTTACTGATAGTAGATCAACG
AAFW02000186_1266_337_YJM789      -CAAGAA-CTTAACAAGAAA-CCAATTATTAAAGGCTTACTTACTGATAGTAGATCAACG
AAFW02000187_848_337_YJM789       -CAAGAA-CTTAACAAGAAA-CCAATTATTAAAGGCTTACTTACTGATAGTAGATCAACG
AAFW02000190_1059_337_YJM789      -CAAGAA-CTTGACAAGAAA-CCAATTACCAAAGGATTACTAACCGACAGTAAATCTACA
AAFW02000191_1875_337_YJM789      -CAAGAA-CTTAACAAGAAA-CCAATTACTAAAGGATTACTAACCGACAGTAAATCTACA
AAFW02000195_301_337_YJM789       -CAAGAA-CTTAACAAGAAA-CCAATTATTAAAGGCTTACTTACTGATAGTAGATCAACG
AAFW02000197_1069_337_YJM789      -CAAGAA-CTTAACAAGAAA-CCAATTACTAAAGGATTACTAACCGACAGTAAATCTACA
AAFW02000198_489_337_YJM789       -CAAGAA-CTTAACAAGAAA-CCAATTATTAAAGGCTTACTTACTGATAGTAGATCAACG
AAFW02000251_2454_337_YJM789      -CAAGAA-CTTAACAAGAAA-CCAATTATTAAAGGCTTACTTACTGATAGTAGATCAACG
AAFW02000252_1071_337_YJM789      -CAAGAA-CTTAACAAGAAA-CCAATTATTAAAGGCTTACTTACTGATAGTAGATCAACG
AAFW02000253_1694_337_YJM789      -CAAGAA-CTTAACAAGAAA-CCAATTATTAAAGGCTTACTTACTGATAGTAGATCAACG
AAFW02000254_5422_337_YJM789      -CAAGAA-CTTAACAAGAAA-CCAATTATTAAAGGCTTACTTACTGATAGTAGATCAACG
AAFW02000255_5314_337_YJM789      -CAAGAA-CTTAACAAGAAACCAA-TTATTAAAGGCTTACTTACTGATAGTAGATCAACG
AAFW02000256_5664_337_YJM789      -CAAGAA-CTTAACAAGAAA-CCAATTATTAAAGGCTTACTTACTGATAGTAGATCAACG
contig01862_529_337_YPS1009       -CAAGAA-CTCGACAAGAAA-CCAATTACCAAAGGATTACTAACCGACAGTAAATCTACA
contig02391_338_337_YPS1009       -CAAGAA-CTTAACAAGAAA-CCAATTATTAAAGGCTTACTTACTGATAGTAGATCAACG
contig02583_2564_337_YPS1009      -CAAGAA-TTAAATGGGAAA-TCGACCATTAAAGGCTTACTTACTGACAGCAGATCTACA
Contig184.1_5211_337_YPS163       -CAAGAA-CTTAACAAGAAA-CCAATTATTAAAGGCTTACTTACTGATAGTAGATCAACG
Contig185.1_5116_337_YPS163       -CAAGAA-CTCGACAAGAAA-CCAATTACTAAAGGATTATTAACCGACAGTAAATCTACA


CM001086.1_275052_337_AWRI796     ATCAGTATAATT-ATATCCAATA-ATGAAGAGAAA-TTTAGGAACAGA-TTTTTT-GGTA
GL873304.1_481_337_CBS7960        ATCAGTATAATT-ATATCCAATA-ATGAAGAGAAA-TTTAGAAACAGA-TTTTTT-GGTA
GL873305.1_96075_304_CBS7960      ATCAGTATAATT-AAGTCTACAA-ATGAAGAGAAA-TTTAGAAACAGA-TTTTTT-GGCA
GL873350.1_20162_337_CBS7960      ATCAGTATAATT-ATATCCAATA-ATGAAGAGAAA-TTTAGAAACAGA-TTTTTT-GGTA
GL873404.1_326_337_CBS7960        ATCAGTATAATT-ATATCCAATA-ATGAAGAGAAA-TTTAGGAACAGA-TTTTTT-GGTA
GL873421.1_2_322_CBS7960          ATCAGTATAATT-AAGTCTACAA-ATGAAGAGAAA-TTTAGAAACAGA-TTTTTT-GGCA
GL873423.1_16532_337_CBS7960      ATCAGTATAATT-AAGTCTACAA-ATGAAGAGAAA-TTTAGAAACAGA--TTTTTTGGCA
GL873423.1_17629_337_CBS7960      ATCAGTATAATT-AAGTCTACAA-ATGAAGAGAAA-TTTAGAAACAGA--TTTTTTGGCA
GL873495.1_794_337_CBS7960        ATCAGTATAATT-ATATCCAATA-ATGAAGAGAAA-TTTAGAAACAGA-TTTTTT-GGTA
GL876622.1_2_304_CLIB215          ATCAGTATAATTTAAGTCTACAA-ATGAAGAGAAA-TTTAGAAACAGA--TTTTTTGGCA
GL876639.1_49_337_CLIB215         ATCAGTATAATT-AAGTCTACAA-ATGAAGAGAAA-TTTAGAAACAGA--TTTTTTGGCA
GL876667.1_42499_337_CLIB215      ATCAGTATAATT-AAGTCTACAA-ATGAAGAGAAA-TTTAGAAACAGA-TTTTTT-GGCA
GL876684.1_35318_337_CLIB215      ATCAGTATAATT-AAGTCTACAA-ATGAAGAGAAA-TTTAGAAACAGA--TTTTTTGGCA
GL876684.1_48101_337_CLIB215      ATCAGTATAATT-AAGTCTACAA-ATGAAGAGAAA-TTTAGAAACAGA--TTTTTTGGCA
GL876694.1_32387_337_CLIB215      ATCAGTATAATT-AAGTCTACAA-ATGAAGAGAAA-TTTAGAAACAGA--TTTTTTGGCA
GL876905.1_88_337_CLIB215         ATCAGTATAATT-AAGTCTACAA-ATGAAGAGAAA-TTTAGAAACAGA--TTTTTTGGCA
GL875081.1_28818_337_CLIB324      ATCAGTATAATT-ATATCCAATA-ATGAAGAGAAA-TTTAGAAACAGA-TTTTTT-GGTA
GL875107.1_38922_337_CLIB324      ATCAGTATAATT-AAGTCTACAA-ATGAAGAGAAA-TTTAGAAACAGA--TTTTTTGGCA
GL875531.1_11873_337_CLIB324      ATCAGTATAATT-AAGTCTACAA-ATGAAGAGAAA-TTTAGAAACAGA--TTTTTTGGCA
contig12508_502_337_CLIB382       ATCAGTATAATT-ATATCCAATA-ATGAAGAGAAA-TTTAGAAACAGA-TTTTTT-GGTA
contig12730_80_337_CLIB382        ATCAGTATAATT-AAGTCTACAA-ATGAAGAGAAA-TTTAGAAACAGA--TTTTTTGGCA
FN393062_110076_337_EC1118        ATCAGTATAATT-AAGTCTACAA-ATGAAGAGAAA-TTTAGAAACAGA--TTTTTTGGCA
FN393063_856979_337_EC1118        ATCAGTATAATT-AAGTCTACAA-ATGAAGAGAAA-TTTAGAAACAGA-TTTTTT-GGCA
FN393067_424443_337_EC1118        ATCAGTATAATT-ATATCCAATA-ATGAAGAGAAA-TTTAGGAACAGA-TTTTTT-GGTA
FN393071_268673_337_EC1118        ATCAGTATAATT-AAGTCTACAA-ATGAAGAGAAA-TTTAGAAACAGA-TTTTTT-GGCA
FN393075_524771_337_EC1118        ATCAGTATAATT-AAGTCTACAA-ATGAAGAGAAA-TTTAGAAACAGA--TTTTTTGGCA
FN393075_530399_337_EC1118        ATCAGTATAATT-AAGTCTACAA-ATGAAGAGAAA-TTTAGAAACAGA--TTTTTTGGCA
FN394216_576510_337_EC1118        ATCAGTATAATT-AAGTCTACAA-ATGAAGAGAAA-TTTAGAAACAGA--TTTTTTGGCA
FN394217_743907_337_EC1118        ATCAGTATAATT-AAGTCTACAA-ATGAAGAGAAA-TTTAGAAACAGA--TTTTTTGGCA
GL876000.1_9697_337_FL100         ATCAGTATAATT-AAGTCTACAA-ATGAAGAGAAA-TTTAGAAACAGA--TTTTTTGGCA
GL876008.1_13747_337_FL100        ATCAGTATAATT-ATATCCAATA-ATGAAGAGAAA-TTTAGGAACAGA-TTTTTT-GGTA
GL876069.1_5527_337_FL100         ATCAGTATAATT-AAGTCTACAA-ATGAAGAGAAA-TTTAGAAACAGA-TTTTTT-GGCA
GL876156.1_24122_337_FL100        ATCAGTATAATT-AAGTCTACAA-ATGAAGAGAAA-TTTAGAAACAGA--TTTTTTGGCA
GL876159.1_164_337_FL100          ATCAGTATAATT-AAGTCTACAA-ATGAAGAGAAA-TTTAGAAACAGA-TTTTTT-GGCA
GL876201.1_20051_306_FL100        ATCAGTATAATT-AAGTCTACAA-ATGAAGAGAAA-TTTAGAAACAGA--TTTTTTGGCA
GL876243.1_1744_354_FL100         ATCAGTATAATT-ATATCCAATA-ATGAAGAGAAA-TTTAGAAACAGA-TTTTTT-GGTA
GL876266.1_3911_337_FL100         ATCAGTATAATT-AAGTCTACAA-ATGAAGAGAAA-TTTAGAAACAGA--TTTTTTGGCA
GL876357.1_6459_337_FL100         ATCAGTATAATT-ATATCCAATA-ATGAAGAGAAA-TTTAGAAACAGA-TTTTTT-GGTA
GL876359.1_1430_337_FL100         ATCAGTATAATT-ATATCCAATA-ATGAAGAGAAA-TTTAGAAACAGA-TTTTTT-GGTA
GL876367.1_1_306_FL100            ATCAGTATAATT-AAGTCTACAA-ATGAAGAGAAA-TTTAGAAACAGA-TTTTTT-GGCA
GL876403.1_8649_337_FL100         ATCAGTATAATT-AAGTCTACAA-ATGAAGAGAAA-TTTAGAAACAGA--TTTTTTGGCA
GL876448.1_7214_337_FL100         ATCAGTATAATT-AAGTCTACAA-ATGAAGAGAAA-TTTAGAAACAGA--TTTTTTGGCA
GL876527.1_110_337_FL100          ATCAGTATAATT-AAGTCTACAA-ATGAAGAGAAA-TTTAGAAACAGA--TTTTTTGGCA
AEEZ01000036_60978_339_FOSTERSO   ATCAGTATAATT-AAGTCTACAA-ATGAAGAGAAA-TTTAGAAACAGA--TTTTTTGGCA
AEEZ01000079_298_338_FOSTERSO     ATCAGTATAATT-AAGTCTACAA-ATGAAGAGAAA-TTTAGAAACAGA-TTTTTT-GGCA
AEEZ01000102_1016_335_FOSTERSO    ATCAGTATAATT-ATATCCAATA-ATGAAGAGAAA-TTTAGAAACAGA-TTTTTT-GGTA
AEEZ01000102_6607_337_FOSTERSO    ATCAGTATAATT-ATATCCAATA-ATGAAGAGAAA-TTTAGGAACAGA-TTTTTT-GGTA
AEEZ01000103_1426_336_FOSTERSO    ATCAGTATAATT-AAGTCTACAA-ATGAAGAGAAA-TTTAGAAACAGA-TTTTTT-GGCA
AEEZ01000104_5626_339_FOSTERSO    ATCAGTATAATT-AAGTCTACAA-ATGAAGAGAAA-TTTAGAAACAGA-TTTTTTTGGCA
AEEZ01000105_1060_337_FOSTERSO    ATCAGTATAATT-ATATCCAATA-ATGAAGAGAAA-TTTAGAAACAGA-TTTTTT-GGTA
AEEZ01000108_1386_337_FOSTERSO    ATCAGTATAATT-AAGTCTACAA-ATGAAGAGAAA-TTTAGAAACAGA--TTTTTTGGCA
AEEZ01000119_601_338_FOSTERSO     ATCAGTATAATT-ATATCCAATA-ATGAAGAGAAA-TTTAGAAACAGA-TTTTTTTGGTA
AEEZ01000120_79_338_FOSTERSO      ATCAGTATAATT-ATATCCAATA-ATGAAGAGAAA-TTTAGAAACAGA-TTTTTT-GGTA
contig01991_2011_337_I14          ATCAGTATAATT-ATATCCAATA-ATGAAGAGAAA-TTTAGAAACAGA-TTTTTT-GGTA
contig02038_572_337_I14           ATCAGTATAATT-AAGTCTACAA-ATGAAGAGAAA-TTTAGAAACAGA--TTTTTTGGCA
ACFL01000218_337_337_JA291        ATCAGTATAATT-AAGTCTACAA-ATGAAGAGAAA-TTTAGAAACAGA--TTTTTTGGCA
ADVV01000098_922_336_LALVINQA23   ATCAGTATAATT-AAGTCTACAA-ATGAAGAGAAA-TTTAGAAACAGA-TTTTTT-GGCA
ADVV01000103_899_335_LALVINQA23   ATCAGTATAATT-AAGTCTACAA-ATGAAGAGAAA-TTTAGAAACAGA--TTTTT-GGCA
ADVV01000106_5556_338_LALVINQA23  ATCAGTATAATT-ATATCCAATA-ATGAAGAGAAA-TTTAGRAACAGA-TTTTTT-GGTA
ADVV01000107_747_337_LALVINQA23   ATCAGTATAATT-AAGTCTACAA-ATGAAGAGAAA-TTTAGAAACAGA--TTTTTTGGCA
Contig37.1_337_337_M22            ATCAGTATAATT-AAGTCTACAA-ATGAAGAGAAA-TTTAGAAACAGA--TTTTTTGGCA
contig12701_352_337_NC02          ATCAGTATAATT-ATATCCAATA-ATGAAGAGAAA-TTTAGAAACAGA-TTTTTT-GGTA
contig12758_559_337_NC02          ATCAGTATAATT-AAGTCTACAA-ATGAAGAGAAA-TTTAGAAACAGA-TTTTTT-GGCA
AAEG01000022_294475_337_RM11      ATCAGTATAATT-AAGTCTACAA-ATGAAGAGAAA-TTTAGAAACAGA--TTTTTTGGCA
AAEG01000033_540843_337_RM11      ATCAGTATAATT-AAGTCTACAA-ATGAAGAGAAA-TTTAGAAACAGA--TTTTTTGGCA
AAEG01000044_91443_337_RM11       ATCAGTATAATT-AAGTCTACAA-ATGAAGAGAAA-TTTAGAAACAGA--TTTTTTGGCA
AAEG01000047_115618_337_RM11      ATCAGTATAATT-AAGTCTACAA-ATGAAGAGAAA-TTTAGAAACAGA--TTTTTTGGCA
AAEG01000048_576_337_RM11         ATCAGTATAATT-AAGTCTACAA-ATGAAGAGAAA-TTTAGAAACAGA--TTTTTTGGCA
AAEG01000070_42571_337_RM11       ATCAGTATAATT-AAGTCTACAA-ATGAAGAGAAA-TTTAGAAACAGA--TTTTTTGGCA
AAEG01000073_429402_337_RM11      ATCAGTATAATT-AAGTCTACAA-ATGAAGAGAAA-TTTAGAAACAGA-TTTTTT-GGCA
AAEG01000073_522835_337_RM11      ATCAGTATAATT-AAGTCTACAA-ATGAAGAGAAA-TTTAGAAACAGA--TTTTTTGGCA
AAEG01000074_4982_344_RM11        ATCAGTATAATT-AAGTCTACAATATGAAGAGAAAATTTAGAAACAGA--TTTTTTGGCA
AAEG01000082_59110_337_RM11       ATCAGTATAATT-AAGTCTACAA-ATGAAGAGAAA-TTTAGAAACAGA--TTTTTTGGCA
AAEG01000092_158468_337_RM11      ATCAGTATAATT-AAGTCTACAA-ATGAAGAGAAA-TTTAGAAACAGA--TTTTTTGGCA
AAEG01000105_136411_337_RM11      ATCAGTATAATT-AAGTCTACAA-ATGAAGAGAAA-TTTAGAAACAGA--TTTTTTGGCA
AAEG01000106_411036_337_RM11      ATCAGTATAATT-AAGTCTACAA-ATGAAGAGAAA-TTTAGAAACAGA--TTTTTTGGCA
chrom01_160911_337_S288C          ATCAGTATAATT-AAGTCTACAA-ATGAAGAGAAA-TTTAGAAACAGA--TTTTTTGGCA
chrom02_226284_337_S288C          ATCAGTATAATT-ATATCCAATA-ATGAAGAGAAA-TTTAGAAACAGA-TTTTTT-GGTA
chrom02_264826_337_S288C          ATCAGTATAATT-ATATCCAATA-ATGAAGAGAAA-TTTAGAAACAGA-TTTTTT-GGTA
chrom02_34934_337_S288C           ATCAGTATAATT-AAGTCTACAA-ATGAAGAGAAA-TTTAGAAACAGA--TTTTTTGGCA
chrom03_90101_337_S288C           ATCAGTATAATT-AAGTCTACAA-ATGAAGAGAAA-TTTAGAAACAGA-TTTTTT-GGCA
chrom04_1101018_337_S288C         ATCAGTATAATT-ATATCCAATA-ATGAAGAGAAA-TTTAGAAACAGA-TTTTTT-GGTA
chrom04_1211951_337_S288C         ATCAGTATAATT-AAGTCTACAA-ATGAAGAGAAA-TTTAGAAACAGA-TTTTTT-GGCA
chrom04_514357_337_S288C          ATCAGTATAATT-AAGTCTACAA-ATGAAGAGAAA-TTTAGAAACAGA-TTTTTT-GGCA
chrom04_646172_337_S288C          ATCAGTATAATT-AAGTCTACAA-ATGAAGAGAAA-TTTAGAAACAGA--TTTTTTGGCA
chrom04_877111_337_S288C          ATCAGTATAATT-AAGTCTACAA-ATGAAGAGAAA-TTTAGAAACAGA-TTTTTT-GGCA
chrom04_878973_337_S288C          ATCAGTATAATT-AAGTCTACAA-ATGAAGAGAAA-TTTAGAAACAGA--TTTTTTGGCA
chrom04_986461_337_S288C          ATCAGTATAATT-AAGTCTACAA-ATGAAGAGAAA-TTTAGAAACAGA-TTTTTT-GGCA
chrom05_444070_337_S288C          ATCAGTATAATT-AAGTCTACAA-ATGAAGAGAAA-TTTAGAAACAGA--TTTTTTGGCA
chrom05_493170_337_S288C          ATCAGTATAATT-ATATCCAATA-ATGAAGAGAAA-TTTAGAAACAGA-TTTTTT-GGTA
chrom06_143203_337_S288C          ATCAGTATAATT-AAGTCTACAA-ATGAAGAGAAA-TTTAGAAACAGA--TTTTTTGGCA
chrom07_541011_337_S288C          ATCAGTATAATT-ATATCCAATA-ATGAAGAGAAA-TTTAGGAACAGA-TTTTTT-GGTA
chrom07_562513_337_S288C          ATCAGTATAATT-AAGTCTACAA-ATGAAGAGAAA-TTTAGAAACAGA-TTTTTT-GGCA
chrom07_569409_337_S288C          ATCAGTATAATT-AAGTCTACAA-ATGAAGAGAAA-TTTAGAAACAGA-TTTTTT-GGCA
chrom07_816737_337_S288C          ATCAGTATAATT-AAGTCTACAA-ATGAAGAGAAA-TTTAGAAACAGA-TTTTTT-GGCA
chrom07_818061_337_S288C          ATCAGTATAATT-ATATCCAATA-ATGAAGAGAAA-TTTAGAAACAGA-TTTTTT-GGTA
chrom08_544278_337_S288C          ATCAGTATAATT-ATATCCAATA-ATGAAGAGAAA-TTTAGAAACAGA-TTTTTT-GGTA
chrom10_477714_337_S288C          ATCAGTATAATT-AAGTCTACAA-ATGAAGAGAAA-TTTAGAAACAGA--TTTTTTGGCA
chrom10_483298_337_S288C          ATCAGTATAATT-ATATCCAATA-ATGAAGAGAAA-TTTAGGAACAGA-TTTTTT-GGTA
chrom12_215754_337_S288C          ATCAGTATAATT-ATATCCAATA-ATGAAGAGAAA-TTTAGAAACAGA-TTTTTT-GGTA
chrom12_476647_337_S288C          ATCAGTATAATT-AAGTCTACAA-ATGAAGAGAAA-TTTAGAAACAGA--TTTTTTGGCA
chrom12_598392_337_S288C          ATCAGTATAATT-AAGTCTACAA-ATGAAGAGAAA-TTTAGAAACAGA-TTTTTT-GGCA
chrom12_656073_337_S288C          ATCAGTATAATT-AAGTCTACAA-ATGAAGAGAAA-TTTAGAAACAGA--TTTTTTGGCA
chrom12_946482_337_S288C          ATCAGTATAATT-AAGTCTACAA-ATGAAGAGAAA-TTTAGAAACAGA--TTTTTTGGCA
chrom13_189415_337_S288C          ATCAGTATAATT-ATATCCAATA-ATGAAGAGAAA-TTTAGAAACAGA-TTTTTT-GGTA
chrom13_201582_337_S288C          ATCAGTATAATT-AAGTCTACAA-ATGAAGAGAAA-TTTAGAAACAGA--TTTTTTGGCA
chrom13_357673_337_S288C          ATCAGTATAATT-ATATCCAATA-ATGAAGAGAAA-TTTAGAAACAGA-TTTTTT-GGTA
chrom13_373371_337_S288C          ATCAGTATAATT-ATATCCAATA-ATGAAGAGAAA-TTTAGAAACAGA-TTTTTT-GGTA
chrom14_524392_337_S288C          ATCAGTATAATT-AAGTCTACAA-ATGAAGAGAAA-TTTAGAAACAGA-TTTTTT-GGCA
chrom14_562701_337_S288C          ATCAGTATAATT-AAGTCTACAA-ATGAAGAGAAA-TTTAGAAACAGA--TTTTTTGGCA
chrom14_97278_337_S288C           ATCAGTATAATT-ATATCCAATA-ATGAAGAGAAA-TTTAGGAACAGA-TTTTTT-GGTA
chrom15_122954_337_S288C          ATCAGTATAATT-AAGTCTACAA-ATGAAGAGAAA-TTTAGAAACAGA--TTTTTTGGCA
chrom15_600066_337_S288C          ATCAGTATAATT-ATATCCAATA-ATGAAGAGAAA-TTTAGAAACAGA-TTTTTT-GGTA
chrom15_704733_337_S288C          ATCAGTATAATT-AAGTCTACAA-ATGAAGAGAAA-TTTAGAAACAGA--TTTTTTGGCA
chrom15_975577_337_S288C          ATCAGTATAATT-AAGTCTACAA-ATGAAGAGAAA-TTTAGAAACAGA--TTTTTTGGCA
chrom16_61702_337_S288C           ATCAGTATAATT-AAGTCTACAA-ATGAAGAGAAA-TTTAGAAACAGA--TTTTTTGGCA
chrom16_805315_337_S288C          ATCAGTATAATT-AAGTCTACAA-ATGAAGAGAAA-TTTAGAAACAGA-TTTTTT-GGCA
chrom16_849666_337_S288C          ATCAGTATAATT-ATATCCAATA-ATGAAGAGAAA-TTTAGAAACAGA-TTTTTT-GGTA
chrom16_851303_337_S288C          ATCAGTATAATT-ATATCCAATA-ATGAAGAGAAA-TTTAGAAACAGA-TTTTTT-GGTA
CM000921.1_159366_337_SIGMA1278   ATCAGTATAATT-ATATCCAATA-ATGAAGAGAAA-TTTAGAAACAGA-TTTTTT-GGTA
CM000922.1_616097_337_SIGMA1278   ATCAGTATAATT-ATATCCAATA-ATGAAGAGAAA-TTTAGGAACAGA-TTTTTT-GGTA
CM000922.1_617440_337_SIGMA1278   ATCAGTATAATT-ATATCCAATA-ATGAAGAGAAA-TTTAGGAACAGA-TTTTTT-GGTA
CM000922.1_623024_337_SIGMA1278   ATCAGTATAATT-ATATCCAATA-ATGAAGAGAAA-TTTAGAAACAGA-TTTTTT-GGTA
CM000923.1_148704_337_SIGMA1278   ATCAGTATAATT-AAGTCTACAA-ATGAAGAGAAA-TTTAGAAACAGA-TTTTTT-GGCA
CM000924.1_429712_337_SIGMA1278   ATCAGTATAATT-ATATCCAATA-ATGAAGAGAAA-TTTAGAAACAGA-TTTTTT-GGTA
CM000924.1_643397_337_SIGMA1278   ATCAGTATAATT-AAGTCTACAA-ATGAAGAGAAA-TTTAGAAACAGA--TTTTTTGGCA
CM000924.1_959531_337_SIGMA1278   ATCAGTATAATT-AAGTCTACAA-ATGAAGAGAAA-TTTAGAAACAGA--TTTTTTGGCA
CM000925.1_124889_337_SIGMA1278   ATCAGTATAATT-AAGTCTACAA-ATGAAGAGAAA-TTTAGAAACAGA--TTTTTTGGCA
CM000925.1_128246_337_SIGMA1278   ATCAGTATAATT-AAGTCTACAA-ATGAAGAGAAA-TTTAGAAACAGA-TTTTTT-GGCA
CM000925.1_459032_337_SIGMA1278   ATCAGTATAATT-AAGTCTACAA-ATGAAGAGAAA-TTTAGAAACAGA--TTTTTTGGCA
CM000925.1_508178_337_SIGMA1278   ATCAGTATAATT-ATATCCAATA-ATGAAGAGAAA-TTTAGAAACAGA-TTTTTT-GGTA
CM000926.1_129696_337_SIGMA1278   ATCAGTATAATT-AAGTCTACAA-ATGAAGAGAAA-TTTAGAAACAGA-TTTTTT-GGCA
CM000927.1_408784_337_SIGMA1278   ATCAGTATAATT-AAGTCTACAA-ATGAAGAGAAA-TTTAGAAACAGA--TTTTTTGGCA
CM000927.1_688545_337_SIGMA1278   ATCAGTATAATT-AAGTCTACAA-ATGAAGAGAAA-TTTAGAAACAGA--TTTTTTGGCA
CM000927.1_767004_337_SIGMA1278   ATCAGTATAATT-AAGTCTACAA-ATGAAGAGAAA-TTTAGAAACAGA--TTTTTTGGCA
CM000928.1_126576_337_SIGMA1278   ATCAGTATAATT-AAGTCTACAA-ATGAAGAGAAA-TTTAGAAACAGA--TTTTTTGGCA
CM000928.1_133063_337_SIGMA1278   ATCAGTATAATT-AAGTCTACAA-ATGAAGAGAAA-TTTAGAAACAGA--TTTTTTGGCA
CM000928.1_553965_337_SIGMA1278   ATCAGTATAATT-ATATCCAATA-ATGAAGAGAAA-TTTAGAAACAGA-TTTTTT-GGTA
CM000929.1_303024_337_SIGMA1278   ATCAGTATAATT-AAGTCTACAA-ATGAAGAGAAA-TTTAGAAACAGA-TTTTTT-GGCA
CM000930.1_123097_337_SIGMA1278   ATCAGTATAATT-AAGTCTACAA-ATGAAGAGAAA-TTTAGAAACAGA--TTTTTTGGCA
CM000930.1_479639_337_SIGMA1278   ATCAGTATAATT-ATATCCAATA-ATGAAGAGAAA-TTTAGGAACAGA-TTTTTT-GGTA
CM000930.1_537559_337_SIGMA1278   ATCAGTATAATT-ATATCCAATA-ATGAAGAGAAA-TTTAGAAACAGA-TTTTTT-GGTA
CM000931.1_224510_337_SIGMA1278   ATCAGTATAATT-AAGTCTACAA-ATGAAGAGAAA-TTTAGAAACAGA--TTTTTTGGCA
CM000931.1_524762_337_SIGMA1278   ATCAGTATAATT-AAGTCTACAA-ATGAAGAGAAA-TTTAGAAACAGA--TTTTTTGGCA
CM000932.1_159013_337_SIGMA1278   ATCAGTATAATT-AAGTCTACAA-ATGAAGAGAAA-TTTAGAAACAGA-TTTTTT-GGCA
CM000932.1_211295_337_SIGMA1278   ATCAGTATAATT-ATATCCAATA-ATGAAGAGAAA-TTTAGAAACAGA-TTTTTT-GGTA
CM000932.1_366606_337_SIGMA1278   ATCAGTATAATT-AAGTCTACAA-ATGAAGAGAAA-TTTAGAAACAGA--TTTTTTGGCA
CM000932.1_376613_337_SIGMA1278   ATCAGTATAATT-ATATCCAATA-ATGAAGAGAAA-TTTAGGAACAGA-TTTTTT-GGTA
CM000932.1_489274_337_SIGMA1278   ATCAGTATAATT-AAGTCTACAA-ATGAAGAGAAA-TTTAGAAACAGA--TTTTTTGGCA
CM000932.1_499705_337_SIGMA1278   ATCAGTATAATT-ATATCCAATA-ATGAAGAGAAA-TTTAGGAACAGA-TTTTTT-GGTA
CM000932.1_505293_337_SIGMA1278   ATCAGTATAATT-AAGTCTACAA-ATGAAGAGAAA-TTTAGAAACAGA--TTTTTTGGCA
CM000932.1_629938_337_SIGMA1278   ATCAGTATAATT-AAGTCTACAA-ATGAAGAGAAA-TTTAGAAACAGA--TTTTTTGGCA
CM000933.1_194207_337_SIGMA1278   ATCAGTATAATT-ATATCCAATA-ATGAAGAGAAA-TTTAGAAACAGA-TTTTTT-GGTA
CM000933.1_371966_337_SIGMA1278   ATCAGTATAATT-AAGTCTACAA-ATGAAGAGAAA-TTTAGAAACAGA--TTTTTTGGCA
CM000933.1_462839_337_SIGMA1278   ATCAGTATAATT-AAGTCTACAA-ATGAAGAGAAA-TTTAGAAACAGA--TTTTTTGGCA
CM000934.1_519546_337_SIGMA1278   ATCAGTATAATT-AAGTCTACAA-ATGAAGAGAAA-TTTAGAAACAGA-TTTTTT-GGCA
CM000934.1_557510_337_SIGMA1278   ATCAGTATAATT-AAGTCTACAA-ATGAAGAGAAA-TTTAGAAACAGA-TTTTTT-GGCA
CM000934.1_726424_337_SIGMA1278   ATCAGTATAATT-AAGTCTACAA-ATGAAGAGAAA-TTTAGAAACAGA--TTTTTTGGCA
CM000934.1_96996_337_SIGMA1278    ATCAGTATAATT-AAGTCTACAA-ATGAAGAGAAA-TTTAGAAACAGA--TTTTTTGGCA
CM000935.1_697555_333_SIGMA1278   ATCAGTATAATT-AAGTCTACAA-ATGA-GAGAAA-TTTAGAAACAGA--TTTTTTGGCA
CM000935.1_854595_337_SIGMA1278   ATCAGTATAATT-ATATCCAATA-ATGAAGAGAAA-TTTAGGAACAGA-TTTTTT-GGTA
CM000936.1_812747_337_SIGMA1278   ATCAGTATAATT-ATATCCAATA-ATGAAGAGAAA-TTTAGAAACAGA-TTTTTT-GGTA
chr01_170368_337_SK1              ATCAGTATAATT-AAGTCTACAA-ATGAAGAGAAA-TTTAGAAACAGA--TTTTTTGGCA
chr12_792123_321_SK1              ATCAGTATATTT-AGTCTACCAA-ATGAAGAGAAA-TTTAGAAACAGAATTTTTTTGGCA
chr13_199042_337_SK1              ATCAGTATAATT-ATATCCAATA-ATGAAGAGAAA-TTTAGAAACAGA-TTTTTT-GGTA
chr14_112499_332_SK1              ATCAGTATAATT-ATATCCAATA-ATGAAGAGAAA-TTTAGAAACAGA-TTTTTT-GGTA
GL890490.1_662_337_T7             ATCAGTATAATT-ATATCCAATA-ATGAAGAGAAA-TTTAGAAACAGA-TTTTTT-GGTA
GL889072.1_3214_337_UC5           ATCAGTATAATT-ATATCCAATA-ATGAAGAGAAA-TTTAGAAACAGA-TTTTTT-GGTA
GL889075.1_188887_337_UC5         ATCAGTATAGTT-ATGTCCAAAA-ATGAAGAAAAA-TTTAAAAACAGA--TTTTTCGGTA
ADXC01000004_5255_337_VIN13       ATCAGTATAATT-AAGTCTACAA-ATGAAGAGAAA-TTTAGAAACAGA--TTTTTTGGCA
ADXC01000081_5351_337_VIN13       ATCAGTATAATT-AAGTCTACAA-ATGAAGAGAAA-TTTAGAAACAGA-TTTTTT-GGCA
ADXC01000082_5955_337_VIN13       ATCAGTATAATT-ATATCCAATA-ATGAAGAGAAA-TTTAGAAACAGA-TTTTTT-GGTA
Contig500.1_515_337_WE372         ATCAGTATAATT-ATATCCAATA-ATGAAGAGAAA-TTTAGGAACAGA-TTTTTT-GGTA
Contig502.2_2343_337_WE372        ATCAGTATAATT-AAGTCTACAA-ATGAAGAGAAA-TTTAGAAACAGA--TTTTTTGGCA
GL872464_3438_337_Y10             ATCAGTATAATT-ATATCCAATA-ATGAAGAGAAA-TTTAGGAACAGA-TTTTTT-GGTA
GL872470_33087_337_Y10            ATCAGTATAATT-AAGTCTACAA-ATGAAGAGAAA-TTTAGAAACAGA-TTTTTT-GGCA
GL872505_27005_337_Y10            ATCAGTATAATT-AAGTCTACAA-ATGAAGAGAAA-TTTAGAAACAGA--TTTTTTGGCA
GL872525_29848_337_Y10            ATCAGTATAATT-ATATCCAATA-ATGAAGAGAAA-TTTAGAAACAGA-TTTTTT-GGTA
GL872579_26638_337_Y10            ATCAGTATAATT-AAGTCTACAA-ATGAAGAGAAA-TTTAGAAACAGA--TTTTTTGGCA
GL872606_7426_337_Y10             ATCAGTATAATT-AAGTCTACAA-ATGAAGAGAAA-TTTAGAAACAGA-TTTTTT-GGCA
GL872769_14268_337_Y10            ATCAGTATAGTT-AAGTCTACAA-ATGAAGAGAAA-TTTAGAAACAGA--TTTTTTGGCA
GL872776_11709_337_Y10            ATCAGTATAATT-ATATCCAATA-ATGAAGAGAAA-TTTAGAAACAGA-TTTTTT-GGTA
GL873018_4942_337_Y10             ATCAGTATAATT-ATATCCAATA-ATGAAGAGAAA-TTTAGAAACAGA-TTTTTT-GGTA
GL873034_4780_337_Y10             ATCAGTATAATT-ATATCCAATA-ATGAAGAGAAA-TTTAGAAACAGA-TTTTTT-GGTA
Contig0.6_68922_337_Y12           ATCAGTATAATT-ATATCCAATA-ATGAAGAGAAA-TTTAGAAACAGA-TTTTTT-GGTA
Contig28.1_45_337_Y12             ATCAGTATAATT-ATATCCAATA-ATGAAGAGAAA-TTTAGAAACAGA-TTTTTT-GGTA
Contig29.1_1_313_Y12              ATCAGTATAATTTATATCCAATA-ATGAAGAGAAAATTTAGAAACAGA-TTTTTT-GGTA
Contig35.5_98036_337_Y12          ATCAGTATAATT-ATATCCAATA-ATGAAGAGAAA-TTTAGAAACAGA-TTTTTT-GGTA
Contig57.2_4305_337_Y12           ATCAGTATAATT-ATATCCAATA-ATGAAGAGAAA-TTTAGAAACAGA-TTTTTT-GGTA
Contig61.11_5085_337_Y12          ATCAGTATAATT-AAGTCTACAA-ATGAAGAGAAA-TTTAGAAACAGA-TTTTTT-GGCA
Contig7.1_4_337_Y12               ATCAGTATAATT-ATATCCAATA-ATGAAGAGAAA-TTTAGAAACAGA-TTTTTT-GGTA
Contig10.1_3667_337_Y9            ATCAGTATAATT-AAGTCTACAA-ATGAAGAGAAA-TTTAGAAACAGA-TTTTTT-GGCA
Contig181.5_234_337_Y9            ATCAGTATAATT-CTATCCAATA-ATGAAGAGAAA-TTTAGAAACAGA-TTTTTT-GGTA
Contig5.1_210_337_Y9              ATCAGTATAATT-ATATCCAATA-ATGAAGAGAAA-TTTAGAAACAGA-TTTTTT-GGTA
Contig759.1_31_337_Y9             ATCAGTATAATT-ATATCCGATA-ATGAAGAGAAG-TTTAGAAACAGA-TTTTTT-GGTA
Contig0.1_73_337_Y9combined       ATCAGTATAATT-ATATCCAATA-ATGAAGAGAAA-TTTAGAAACAGA-TTTTTT-GGTA
Contig159.1_21517_337_Y9combined  ATCAGTATAATT-ATATCCAATA-ATGAAGAGAAA-TTTAGAAACAGA-TTTTTT-GGTA
Contig173.1_144_337_Y9combined    ATCAGTATAATT-ATATCCAATA-ATGAAGAGAAA-TTTAGAAACAGA-TTTTTT-GGTA
Contig176.1_8141_337_Y9combined   ATCAGTATAATT-ATATCCAATA-ATGAAGAGAAA-TTTAGAAACAGA-TTTTTT-GGTA
Contig21.1_1621_337_Y9combined    ATCAGTATAATT-AAGTCTACAA-ATGAAGAGAAA-TTTAGAAACAGA--TTTTTTGGCA
Contig223.1_19_337_Y9combined     ATCAGTATAATT-ATATCCGATA-ATGAAGAGAAA-TTTAGAAACAGA-TTTTTT-GGTA
Contig289.2_10953_337_Y9combined  ATCAGTATAATT-ATATCCAATA-ATGAAGAGAAA-TTTAGAAACAGA-TTTTTT-GGTA
Contig38.7_18035_330_Y9combined   ATCAGTATAATT-ATATCCAATA-ATGAAGAGAAA-TTTAGAAACAGA-TTTTTT-GGTA
Contig445.1_8681_337_Y9combined   ATCAGTATAATT-ATATCCAATA-ATGAAGAGAAA-TTTAGAAACAGA-TTTTTT-GGTA
Contig451.1_88_337_Y9combined     ATCAGTATAATT-ATATCCAATA-ATGAAGAGAAA-TTTAGAAACAGA-TTTTTT-GGTA
Contig620.1_2470_306_Y9combined   ATCAGTATAATT-ATATCCAATA-ATGAAGAGAAA-TTTAGAAACAGA-TTTTTT-GGTA
GL875737.1_81130_337_YJM269       ATCAGTATAATT-ATATCCAATA-ATGAAGAGAAA-TTTAGAAACAGA-TTTTTT-GGTA
GL875741.1_67671_337_YJM269       ATCAGTATAATT-AAGTCTACAA-ATGAAGAGAAA-TTTAGAAACAGA-TTTTTT-GGCA
GL875756.1_73653_337_YJM269       ATCAGTATAATT-ATATCCAATA-ATGAAGAGAAA-TTTAGAAACAGA-TTTTTT-GGTA
GL875769.1_77926_337_YJM269       ATCAGTATAATT-ATATCCAATA-ATGAAGAGAAA-TTTAGAAACAGA-TTTTTT-GGTA
GL875773.1_11615_337_YJM269       ATCAGTATAATT-AAGTCTACAA-ATGAAGAGAAA-TTTAGAAACAGA-TTTTTT-GGCA
GL875776.1_258_337_YJM269         ATCAGTATAATT-AAGTCTACAA-ATGAAGAGAAA-TTTAGAAACAGA-TTTTTT-GGCA
GL875825.1_7591_337_YJM269        ATCAGTATAATT-ATATCCAATA-ATGAAGAGAAA-TTTAGAAACAGA--TTTTTTGGCA
GL875837.1_47341_326_YJM269       ATCAGTATAATT-AAGTCTACAA-ATGAAGAGAAA-TTTAGAAACAGA--TTTTT-GGCA
GL875851.1_28366_337_YJM269       ATCAGTATAATT-ATATCCAATA-ATGAAGAGAAA-TTTAGGAACAGA-TTTTTT-GGTA
GL875899.1_2815_337_YJM269        ATCAGTATAATT-AAGTCTACAA-ATGAAGAGAAA-TTTAGAAACAGA-TTTTTT-GGCA
GL875919.1_58_337_YJM269          ATCAGTATAATT-AAGTCTACAA-ATGAAGAGAAA-TTTAGAAACAGA--TTTTTTGGCA
GL875943.1_13396_337_YJM269       ATCAGTATAATT-ATATCCAATA-ATGAAGAGAAA-TTTAGAAACAGA-TTTTTT-GGTA
Contig123.1_472_337_YJM280        ATCAGTATAATT-ATATCCAATA-ATGAAGAGAAA-TTTAGGAACAGA-TTTTTT-GGTA
Contig233.1_565_337_YJM280        ATCAGTATAATT-ATATCCAATA-ATGAAGAGAAA-TTTAGAAACAGA-TTTTTT-GGTA
Contig240.1_153_337_YJM280        ATCAGTATAATT-AAGTCTACAA-ATGAAGAGAAA-TTTAGAAACAGA-TTTTTT-GGCA
Contig99.1_951_310_YJM280         ATCAGTATAATT-AAGTCTACAA-ATGAAGAGAAA-TTTAGAAACAGA-TTTTTT-GGCA
Contig410.1_615_306_YJM320        ATCAGTATAATT-AAGTCTACAA-ATGAAGAGAAA-TTTAGAAACAGA--TTTTTTGGCA
Contig493.1_549_337_YJM320        ATCAGTATAATT-AAGTCTACAA-ATGAAGAGAAA-TTTAGAAACAGA--TTTTTTGGCA
Contig495.1_641_337_YJM320        ATCAGTATAATT-ATATCCAATA-ATGAAGAGAAA-TTTAGAAACAGA-TTTTTT-GGTA
Contig496.1_662_337_YJM320        ATCAGTATAATT-AAGTCTACAA-ATGAAGAGAAA-TTTAGAAACAGA--TTTTTTGGCA
contig01912_167_337_YJM326        ATCAGTATAATT-AAGTCTACAA-ATGAAGAGAAA-TTTAGAAACAGA--TTTTTTGGCA
contig01913_149_337_YJM326        ATCAGTATAATT-ATATCCAATA-ATGAAGAGAAA-TTTAGAAACAGA-TTTTTT-GGTA
Contig166.1_174_337_YJM421        ATCAGTATAATT-AAGTCTACAA-ATGAAGAGAAA-TTTAGAAACAGA--TTTTTTGGCA
Contig175.1_641_337_YJM421        ATCAGTATAATT-ATATCCAATA-ATGAAGAGAAA-TTTAGAAACAGA-TTTTTT-GGTA
Contig257.1_342_337_YJM421        ATCAGTATAATT-ATATCCAATA-ATGAAGAGAAA-TTTAGAAACAGA-TTTTTT-GGTA
contig10682_379_309_YJM428        ATCAGTATAATT-AAGTCTACAA-ATGAAGAGAAA-TTTAGAAACAGA--TTTTTTGGCA
contig03773_180_337_YJM653        ATCAGTATAATT-AAGTCTACAA-ATGAAGAGAAA-TTTAGAAACAGA-TTTTTT-GGCA
contig03774_180_337_YJM653        ATCAGTATAATT-ATATCCAATA-ATGAAGAGAAA-TTTAGAAACAGA-TTTTTT-GGTA
AAFW02000011_379954_337_YJM789    ATCAGTATAATT-ATATCCAATA-ATGAAGAGAAA-TTTAGAAACAGA-TTTTTT-GGTA
AAFW02000017_1015_337_YJM789      ATCAGTATAATT-ATATCCAATA-ATGAAGAGAAA-TTTAGAAACAGA-TTTTTT-GGTA
AAFW02000020_348985_337_YJM789    ATCAGTATAATT-ATATCCAATA-ATGAAGAGAAA-TTTAGAAACAGA-TTTTTT-GGTA
AAFW02000020_479741_337_YJM789    ATCAGTATAATT-AAGTCTACAA-ATGAAGAGAAA-TTTAGAAACAGA--TTTTTTGGCA
AAFW02000021_272189_337_YJM789    ATCAGTATAATT-ATATCCAATA-ATGAAGAGAAA-TTTAGAAACAGA-TTTTTT-GGTA
AAFW02000032_1753_337_YJM789      ATCAGTATAATT-AAGTCTACAA-ATGAAGAGAAA-TTTAGAAACAGA-TTTTTT-GGCA
AAFW02000032_268138_337_YJM789    ATCAGTATAATT-AAGTCTACAA-ATGAAGAGAAA-TTTAGAAACAGA--TTTTTTGGCA
AAFW02000048_427707_338_YJM789    ATCAGTATAATT-AAGTCTACAA-ATGAAGAGAAA-TTTAGAAACAGA--TTTTTTGGCA
AAFW02000102_279612_337_YJM789    ATCAGTATAATT-ATATCCAATA-ATGAAGAGAAA-TTTAGAAACAGA-TTTTTT-GGTA
AAFW02000145_1065512_337_YJM789   ATCAGTATAATT-ATATCCAATA-ATGAAGAGAAA-TTTAGAAACAGA-TTTTTT-GGTA
AAFW02000145_511587_337_YJM789    ATCAGTATAATT-AAGTCTACAA-ATGAAGAGAAA-TTTAGAAACAGA-TTTTTT-GGCA
AAFW02000169_186910_337_YJM789    ATCAGTATAATT-ATATCCAATA-ATGAAGAGAAA-TTTAGAAACAGA-TTTTTT-GGTA
AAFW02000170_47645_337_YJM789     ATCAGTATAATT-ATATCCAATA-ATGAAGAGAAA-TTTAGGAACAGA-TTTTTT-GGTA
AAFW02000171_314219_337_YJM789    ATCAGTATAATT-AAGTCTACAA-ATGAAGAGAAA-TTTAGAAACAGA--TTTTTTGGCA
AAFW02000180_747_312_YJM789       ATCAGTATAATT-ATATCCAATA-ATGAAGAGAAA-TTTAGAAACAGA-TTTTTT-GGTA
AAFW02000183_930_337_YJM789       ATCAGTATAATT-ATATCCAATA-ATGAAGAGAAA-TTTAGAAACAGA-TTTTTT-GGTA
AAFW02000184_1029_337_YJM789      ATCAGTATAATT-AAGTCTACAA-ATGAAGAGAAA-TTTAGAAACAGA-TTTTTT-GGCA
AAFW02000186_1266_337_YJM789      ATCAGTATAATT-AAGTCTACAA-ATGAAGAGAAA-TTTAGAAACAGA-TTTTTT-GGCA
AAFW02000187_848_337_YJM789       ATCAGTATAATT-AAGTCTACAA-ATGAAGAGAAA-TTTAGAAACAGA-TTTTTT-GGCA
AAFW02000190_1059_337_YJM789      ATCAGTATAATT-ATATCCAATA-ATGAAGAGAAA-TTTAGGAACAGA-TTTTTT-GGTA
AAFW02000191_1875_337_YJM789      ATCAGTATAATT-ATATCCAATA-ATGAAGAGAAA-TTTAGAAACAGA-TTTTTT-GGTA
AAFW02000195_301_337_YJM789       ATCAGTATAATT-AAGTCTACAA-ATGAAGAGAAA-TTTAGAAACAGA--TTTTTTGGCA
AAFW02000197_1069_337_YJM789      ATCAGTATAATT-ATATCCAATA-ATGAAGAGAAA-TTTAGAAACAGA-TTTTTT-GGTA
AAFW02000198_489_337_YJM789       ATCAGTATAATT-AAGTCTACAA-ATGAAGAGAAA-TTTAGAAACAGA--TTTTTTGGCA
AAFW02000251_2454_337_YJM789      ATCAGTATAATT-AAGTCTACAA-ATGAAGAGAAA-TTTAGAAACAGA-TTTTTT-GGCA
AAFW02000252_1071_337_YJM789      ATCAGTATAATT-AAGTCTACAA-ATGAAGAGAAA-TTTAGAAACAGA-TTTTTT-GGCA
AAFW02000253_1694_337_YJM789      ATCAGTATAATT-AAGTCTACAA-ATGAAGAGAAA-TTTAGAAACAGA--TTTTTTGGCA
AAFW02000254_5422_337_YJM789      ATCAGTATAATT-AAGTCTACAA-ATGAAGAGAAA-TTTAGAAACAGA--TTTTTTGGCA
AAFW02000255_5314_337_YJM789      ATCAGTATAATT-AAGTCTACAA-ATGAAGAGAAA-TTTAGAAACAGA--TTTTTTGGCA
AAFW02000256_5664_337_YJM789      ATCAGTATAATT-AAGTCTACAA-ATGAAGAGAAA-TTTAGAAACAGA-TTTTTT-GGCA
contig01862_529_337_YPS1009       ATCAGTATAATT-ATATCCAATA-ATGAAGAGAAA-TTTAGAAACAGA-TTTTTT-GGTA
contig02391_338_337_YPS1009       ATCAGTATAATT-AAGTCTACAA-ATGAAGAGAAA-TTTAGAAACAGA-TTTTTT-GGCA
contig02583_2564_337_YPS1009      ATCAGTATAGTT-ATGTCCAAAA-ATGAAGAAAAA-TTTAAAAACAGA--TTTTTCGGTA
Contig184.1_5211_337_YPS163       ATCAGTATAATT-AAGTCTACAA-ATGAAGAGAAA-TTTAGAAACAGA-TTTTTT-GGCA
Contig185.1_5116_337_YPS163       ATCAGTATAATT-ATATCCAATA-ATGAAGAGAAA-TTTAGAAACAGA-TTTTTT-GGTA


CM001086.1_275052_337_AWRI796     CTAAAGCAATGAGATTGAGAGATGAAGTATCAGGAAATCATCTGCACGTATGCTAT-ATC
GL873304.1_481_337_CBS7960        CTAAAGCAATGAGACTAAGAGATGAAGTATCAGGAAATCATCTGCACGTATGCTAT-ATC
GL873305.1_96075_304_CBS7960      CAAAGGCAATGAGACTTAGAGATGAAGTATCAGGTAATAATTTATACGTATACTAC-ATC
GL873350.1_20162_337_CBS7960      CCAAAGCAATGAGACTGAGAGATGAAGTATCAGGAAATCATCTGCACGTATGCTAT-ATC
GL873404.1_326_337_CBS7960        CTAAAGCAATGAGATTGAGAGATGAAGTATCAGGAAATCATCTGCACGTATGCTAT-ATC
GL873421.1_2_322_CBS7960          CAAAGGCAATGAGACTTAGAGATGAAGTATCAGGTAATAATTTATACGTATACTAC-ATC
GL873423.1_16532_337_CBS7960      CAAAGGCAATGAGACTTAGAGATGAAGTATCAGGTAATAATTTATACGTACACTAC-ATC
GL873423.1_17629_337_CBS7960      CAAAGGCAATGAGACTTAGAGATGAAGTATCAGGTAATAATTTATACGTACACTAC-ATC
GL873495.1_794_337_CBS7960        CTAAAGCAATGAGACTAAGAGATGAAGTATCAGGAAATCATCTGCACGTATGCTAT-ATC
GL876622.1_2_304_CLIB215          CAAAGGCAATGAGACTTAGAGATGAAGTATCAGGTAATAATTTATACGTATACTAC-ATC
GL876639.1_49_337_CLIB215         CAAAGGCAATGAGACTTAGAGATGAAGTATCAGGTAATAATTTATACGTATACTAC-ATC
GL876667.1_42499_337_CLIB215      CAAAGGCAATGAGACTTAGAGATGAAGTATCAGGTAATAATTTATACGTATACTAC-ATC
GL876684.1_35318_337_CLIB215      CAAAGGCAATGAGACTTAGAGATGAAGTATCAGGTAATAATTTATACGTATACTAC-ATC
GL876684.1_48101_337_CLIB215      CAAAGGCAATGAGACTTAGAGATGAAGTATCAGGTAATAATTTATACGTATACTAC-ATC
GL876694.1_32387_337_CLIB215      CAAAGGCAATGAGACTTAGAGATGAAGTATCAGGTAATAATTTATACGTATACTAC-ATC
GL876905.1_88_337_CLIB215         CAAAGGCAATGAGACTTAGAGATGAAGTATCAGGTAATAATTTATACGTACACTAC-ATC
GL875081.1_28818_337_CLIB324      CCAAAGCAATGAGACTGAGAGATGAAGTATCAGGAAATCATCTGCACGTATGCTAT-ATC
GL875107.1_38922_337_CLIB324      CAAAGGCAATGAGACTTAGAGATGAAGTATCAGGTAATAATTTATACGTATACTAC-ATC
GL875531.1_11873_337_CLIB324      CGAAGGCAATGAGACTTAGAGATGAAGTATCAGGTAATAATTTATACGTATACTAC-ATC
contig12508_502_337_CLIB382       CTAAAGCAATGAGACTGAGAGATGAAGTATCAGGAAATCATCTGCACGTATGCTAT-ATC
contig12730_80_337_CLIB382        CAAAGGCAATGAGACTTAGAGATGAAGTATCAGGTAATAATTTATACGTATACTAC-ATC
FN393062_110076_337_EC1118        CAAAGGCAATGAGACTTAGAGATGAAGTATCAGGTAATAATTTATACGTATACTAC-ATC
FN393063_856979_337_EC1118        CAAAGGCAATGAGACTTAGAGATGAAGTATCAGGTAATAATTTATACGTATACTAC-ATC
FN393067_424443_337_EC1118        CTAAAGCAATGAGATTGAGAGATGAAGTATCAGGAAATCATCTGCACGTATGCTAT-ATC
FN393071_268673_337_EC1118        CAAAGGCAATGAGACTTAGAGATGAAGTATCAGGTAATAATTTATACGTATACTAC-ATC
FN393075_524771_337_EC1118        CAAAGGCAATGAGACTTAGAGATGAAGTATCAGGTAATAATTTATACGTATACTAC-ATC
FN393075_530399_337_EC1118        CAAAGGCAATGAGACTTAGAGATGAAGTATCAGGTAATAATTTATACGTATACTAC-ATC
FN394216_576510_337_EC1118        CAAAGGCAATGAGACTTAGAGATGAAGTATCAGGTAATAATTTATACGTATACTAC-ATC
FN394217_743907_337_EC1118        CAAAGGCAATGAGACTTAGAGATGAAGTATCAGGTAATAATTTATACGTATACTAC-ATC
GL876000.1_9697_337_FL100         CAAAGGCAATGAGACTTAGAGATGAAGTATCAGGTAATAATTTATACGTATACTAC-ATC
GL876008.1_13747_337_FL100        CTAAAGCAATGAGATTGAGAGATGAAGTATCAGGAAATCATCTGCACGTATGCTAT-ATC
GL876069.1_5527_337_FL100         CAAAGGCAATGAGACTTAGAGATGAAGTATCAGGTAATAATTTATACGTATACTAC-ATC
GL876156.1_24122_337_FL100        CAAAGGCAATGAGACTTAGAGATGAAGTATCAGGTAATAATTTATACGTATACTAC-ATC
GL876159.1_164_337_FL100          CAAAGGCAATGAGACTTAGAGATGAAGTATCAGGTAATAATTTATACGTATACTAC-ATC
GL876201.1_20051_306_FL100        CAAAGGCAATGAGACTTAGAGATGAAGTATCAGGTAATAATTTATACGTATACTAC-ATC
GL876243.1_1744_354_FL100         CTAAAGCA-TGAGACTAAGAGATGA-GTATCAGGAAATCATCTGCACGTATGCTATTATC
GL876266.1_3911_337_FL100         CAAAGGCAATGAGACTTAGAGATGAAGTATCAGGTAATAATTTATACGTATACTAC-ATC
GL876357.1_6459_337_FL100         CTAAAGCAATGAGACTGAGAGATGAAGTATCAGGAAATCATCTGCACGTATGCTAT-ATC
GL876359.1_1430_337_FL100         CTAAAGCAATGAGACTAAGAGATGAAGTATCAGGAAATCATCTGCACGTATGCTAT-ATC
GL876367.1_1_306_FL100            CAAAGGCAATGAGACTTAGAGATGAAGTATCAGGTAATAATTTATACGTATACTAC-ATC
GL876403.1_8649_337_FL100         CAAAGGCAATGAGACTTAGAGATGAAGTATCAGGTAATAATTTATACGTATACTAC-ATC
GL876448.1_7214_337_FL100         CAAAGGCAATGAGACTTAGAGATGAAGTATCAGGTAATAATTTATACGTATACTAC-ATC
GL876527.1_110_337_FL100          CAAAGGCAATGAGACTTAGAGATGAAGTATCAGGTAATAATTTATACGTATACTAC-ATC
AEEZ01000036_60978_339_FOSTERSO   CAAAGGCAATGAGACTTAGAGATGAAGTATCAGGTAATAATTTATACGTATACTAC-ATC
AEEZ01000079_298_338_FOSTERSO     CAAAGGCAATGAGACTTAGAGATGAAGTATCAGGTAATAATGTATACGTATACTAC-ATC
AEEZ01000102_1016_335_FOSTERSO    CTAAAGCAATGAGACTGAGAGATGAAGTATCAGGAAATCATCTGCACGTATGCTAT-ATC
AEEZ01000102_6607_337_FOSTERSO    CTAAAGCAATGAGATTGAGAGATGAAGTATCAGGAAATCATCTGCACGTATGCTAT-ATC
AEEZ01000103_1426_336_FOSTERSO    CAAAGGCAATGAGACTTAGAGATGAAGTATCAGGTAATAATTTATACGTATACTAC-ATC
AEEZ01000104_5626_339_FOSTERSO    CAAAGGCAATGAGACTTAGAGATGAAGTATCAGGTAATAATTTATACGTATACTAC-ATC
AEEZ01000105_1060_337_FOSTERSO    CTAAAGCAATGAGACTAAGAGATGAAGTATCAGGAAATCATCTGCACGTATGCTAT-ATC
AEEZ01000108_1386_337_FOSTERSO    CAAAGGCAATGAGACTTAGAGATGAAGTATCAGGTAATAATTTATACGTACACTAC-ATC
AEEZ01000119_601_338_FOSTERSO     CTAAAGCAATGAGACTAAGAGATGAAGTATCAGGAAATCATCTGCACGTATGCTAT-ATC
AEEZ01000120_79_338_FOSTERSO      CTAAAGCAATGAGACTAAGAGATGAAGTATCAGGAAATCATCTGCACGTATGCTAT-ATC
contig01991_2011_337_I14          CTAAAGCAATGAGACTGAGAGATGAAGTATCAGGAAATCATCTGCACGTATGCTAT-ATC
contig02038_572_337_I14           CAAAGGCAATGAGACTTAGAGATGAAGTATCAGGTAATAATTTATACGTATACTAC-ATC
ACFL01000218_337_337_JA291        CAAAGGCAATGAGACTTAGAGATGAAGTATCAGGTAATAATTTATACGTATACTAC-ATC
ADVV01000098_922_336_LALVINQA23   CAAAGGCAATGAGACTTAGAGATGAAGTATCAGGTAATAATTTATACGTATACTAC-ATC
ADVV01000103_899_335_LALVINQA23   CAAAGGCAATGAGACTTAGAGATGAAGTATCAGGTAATAATTTATACGTATACTAC-ATC
ADVV01000106_5556_338_LALVINQA23  CTAAAGCAATGAGAYTRAGAGATGAAGTATCAGGAAATCATCTGCACGTATGCTAT-ATC
ADVV01000107_747_337_LALVINQA23   CAAAGGCAATGAGACTTAGAGATGAAGTATCAGGTAATAATTTATACGTATACTAC-ATC
Contig37.1_337_337_M22            CAAAGGCAATGAGACTTAGAGATGAAGTATCAGGTAATAATTTATACGTATACTAC-ATC
contig12701_352_337_NC02          CTAAAGCAATGAGACTGAGAGATGAAGTATCAGGAAATCATCTGCACGTATGCTAT-ATC
contig12758_559_337_NC02          CAAAGGCAATGAGACTTAGAGATGAAGTATCAGGTAATAATTTATACGTATACTAC-ATC
AAEG01000022_294475_337_RM11      CAAAGGCAATGAGACTTAGAGATGAAGTATCAGGTAATAATTTATACGTATACTAC-ATC
AAEG01000033_540843_337_RM11      CAAAGGCAATGAGACTTAGAGATGAAGTATCAGGTAATAATTTATACGTATACTAC-ATC
AAEG01000044_91443_337_RM11       CAAAGGCAATGAGACTTAGAGATGAAGTATCAGGTAATAATTTATACGTACACTAC-ATC
AAEG01000047_115618_337_RM11      CAAAGGCAATGAGACTTAGAGATGAAGTATCAGGTAATAATTTATACGTATACTAC-ATC
AAEG01000048_576_337_RM11         CAAAGGCAATGAGACTTAGAGATGAAGTATCAGGTAATAATTTATACGTATACTAC-ATC
AAEG01000070_42571_337_RM11       CAAAGGCAATGAGACTTAGAGATGAAGTATCAGGTAATAATTTATACGTACACTAC-ATC
AAEG01000073_429402_337_RM11      CAAAGGCAATGAGACTTAGAGATGAAGTATCAGGTAATAATTTATACGTATACTAC-ATC
AAEG01000073_522835_337_RM11      CAAAGGCAATGAGACTTAGAGATGAAGTATCAGGTAATAATTTATACGTATACTAC-ATC
AAEG01000074_4982_344_RM11        CAAAGGCAATGAGACTTAGAGATGAAGTATCAGGTAATAATTTATACGTACACTAC-ATC
AAEG01000082_59110_337_RM11       CAAAGGCAATGAGACTTAGAGATGAAGTATCAGGTAATAATTTATACGTATACTAC-ATC
AAEG01000092_158468_337_RM11      CAAAGGCAATGAGACTTAGAGATGAAGTATCAGGTAATAATTTATACGTACACTAC-ATC
AAEG01000105_136411_337_RM11      CAAAGGCAATGAGACTTAGAGATGAAGTATCAGGTAATAATTTATACGTACACTAC-ATC
AAEG01000106_411036_337_RM11      CAAAGGCAATGAGACTTAGAGATGAAGTATCAGGTAATAATTTATACGTATACTAC-ATC
chrom01_160911_337_S288C          CAAAGGCAATGAGACTTAGAGATGAAGTATCAGGTAATAATTTATACGTATACTAC-ATC
chrom02_226284_337_S288C          CTAAAGCAATGAGACTGAGAGATGAAGTATCAGGAAATCATCTGCACGTATGCTAT-ATC
chrom02_264826_337_S288C          CTAAAGCAATGAGACTGAGAGATGAAGTATCAGGAAATCATCTGCACGTATGCTAT-ATC
chrom02_34934_337_S288C           CGAAGGCAATGAGACTTAGAGATGAAGTATCAGGTAATAATTTATACGTATACTAC-ATC
chrom03_90101_337_S288C           CAAAGGCAATGAGACTTAGAGATGAAGTATCAGGTAATAATTTATACGTATACTAC-ATC
chrom04_1101018_337_S288C         CTAAAGCAATGAGACTAAGAGATGAAGTATCAGGAAATCATCTGCACGTATGCTAT-ATC
chrom04_1211951_337_S288C         CAAAGGCAATGAGACTTAGAGATGAAGTATCAGGTAATAATTTATACGTATACTAC-ATC
chrom04_514357_337_S288C          CAAAGGCAATGAGACTTAGAGATGAAGTATCAGGTAATAATTTATACGTATACTAC-ATC
chrom04_646172_337_S288C          CAAAGGCAATGAGACTTAGAGATGAAGTATCAGGTAATAATTTATACGTATACTAC-ATC
chrom04_877111_337_S288C          CAAAGGCAATGAGACTTAGAGATGAAGTATCAGGTAATAATTTATACGTATACTAC-ATC
chrom04_878973_337_S288C          CAAAGGCAATGAGACTTAGAGATGAAGTATCAGGTAATAATTTATACGTATACTAC-ATC
chrom04_986461_337_S288C          CAAAGGCAATGAGACTTAGAGATGAAGTATCAGGTAATAATTTATACGTATACTAC-ATC
chrom05_444070_337_S288C          CAAAGGCAATGAGACTTAGAGATGAAGTATCAGGTAATAATTTATACGTATACTAC-ATC
chrom05_493170_337_S288C          CTAAAGCAATGAGACTAAGAGATGAAGTATCAGGAAATCATCTGCACGTATGCTAT-ATC
chrom06_143203_337_S288C          CAAAGGCAATGAGACTTAGAGATGAAGTATCAGGTAATAATTTATACGTATACTAC-ATC
chrom07_541011_337_S288C          CTAAAGCAATGAGATTGAGAGATGAAGTATCAGGAAATCATCTGCACGTATGCTAT-ATC
chrom07_562513_337_S288C          CAAAGGCAATGAGACTTAGAGATGAAGTATCAGGTAATAATCTATACGTATACTAC-ATC
chrom07_569409_337_S288C          CAAAGGCAATGAGACTTAGAGATGAAGTATCAGGTAATAATTTATACGTATACTAC-ATC
chrom07_816737_337_S288C          CAAAGGCAATGAGACTTAGAGATGAAGTATCAGGTAATAATTTATACGTATACTAC-ATC
chrom07_818061_337_S288C          CTAAAGCAATGAGACTGAGAGATGAAGTATCAGGAAATCATCTGCACGTATGCTAT-ATC
chrom08_544278_337_S288C          CTAAAGCAATGAGACTAAGAGATGAAGTATCAGGAAATCATCTGCACGTATGCTAT-ATC
chrom10_477714_337_S288C          CAAAGGCAATGAGACTTAGAGATGAAGTATCAGGTAATAATTTATACGTATACTAC-ATC
chrom10_483298_337_S288C          CTAAAGCAATGAGATTGAGAGATGAAGTATCAGGAAATCATCTGCACGTATGCTAT-ATC
chrom12_215754_337_S288C          CTAAAGCAATGAGACTAAGAGATGAAGTATCAGGAAATCATCTGCACGTATGCTAT-ATC
chrom12_476647_337_S288C          CAAAGGCAATGAGACTTAGAGATGAAGTATCAGGTAATAATTTATACGTATACTAC-ATC
chrom12_598392_337_S288C          CAAAGGCAATGAGACTTAGAGATGAAGTATCAGGTAATAATCTATACGTATACTAC-ATC
chrom12_656073_337_S288C          CAAAGGCAATGAGACTTAGAGATGAAGTATCAGGTAATAATTTATACGTATACTAC-ATC
chrom12_946482_337_S288C          CAAAGGCAATGAGACTTAGAGATGAAGTATCAGGTAATAATTTATACGTATACTAC-ATC
chrom13_189415_337_S288C          CTAAAGCAATGAGACTAAGAGATGAAGTATCAGGAAATCATCTGCACGTATGCTAT-ATC
chrom13_201582_337_S288C          CAAAGGCAATGAGACTTAGAGATGAAGTATCAGGTAATAATTTATACGTATACTAC-ATC
chrom13_357673_337_S288C          CTAAAGCAATGAGACTGAGAGATGAAGTATCAGGAAATCATCTGCACGTATGCTAT-ATC
chrom13_373371_337_S288C          CTAAAGCAATGAGACTAAGAGATGAAGTATCAGGAAATCATCTGCACGTATGCTAT-ATC
chrom14_524392_337_S288C          CAAAGGCAATGAGACTTAGAGATGAAGTATCAGGTAATAATTTATACGTATACTAC-ATC
chrom14_562701_337_S288C          CAAAGGCAATGAGACTTAGAGATGAAGTATCAGGTAATAATTTATACGTATACTAC-ATC
chrom14_97278_337_S288C           CTAAAGCAATGAGATTGAGAGATGAAGTATCAGGAAATCATCTGCACGTATGCTAT-ATC
chrom15_122954_337_S288C          CAAAGGCAATGAGACTTAGAGATGAAGTATCAGGTAATAATTTATACGTATACTAC-ATC
chrom15_600066_337_S288C          CTAAAGCAATGAGACTGAGAGATGAAGTATCAGGAAATCATCTGCACGTATGCTAT-ATC
chrom15_704733_337_S288C          CGAAGGCAATGAGACTTAGAGATGAAGTATCAGGTAATAATTTATACGTATACTAC-ATC
chrom15_975577_337_S288C          CAAAGGCAATGAGACTTAGAGATGAAGTATCAGGTAATAATTTATACGTATACTAC-ATC
chrom16_61702_337_S288C           CAAAGGCAATGAGACTTAGAGATGAAGTATCAGGTAATAATTTATACGTATACTAC-ATC
chrom16_805315_337_S288C          CAAAGGCAATGAGACTTAGAGATGAAGTATCAGGTAATAATCTATACGTATACTAC-ATC
chrom16_849666_337_S288C          CTAAAGCAATGAGACTAAGAGATGAAGTATCAGGAAATCATCTGCACGTATGCTAT-ATC
chrom16_851303_337_S288C          CTAAAGCAATGAGACTAAGAGATGAAGTATCAGGAAATCATCTGCACGTATGCTAT-ATC
CM000921.1_159366_337_SIGMA1278   CTAAAGCAATGAGACTAAGAGATGAAGTATCAGGAAATCATCTGCACGTATGCTAT-ATC
CM000922.1_616097_337_SIGMA1278   CTAAAGCAATGAGACTAAGAGATGAAGTATCAGGAAATCATCTGCACGTATGCTAT-ATC
CM000922.1_617440_337_SIGMA1278   CTAAAGCAATGAGACTAAGAGATGAAGTATCAGGAAATCATCTGCACGTATGCTAT-ATC
CM000922.1_623024_337_SIGMA1278   CTAAAGCAATGAGACTAAGAGATGAAGTATCAGGAAATCATCTGCACGTATGCTAT-ATC
CM000923.1_148704_337_SIGMA1278   CAAAGGCAATGAGACTTAGAGATGAAGTATCAGGTAATAATTTATACGTATACTAC-ATC
CM000924.1_429712_337_SIGMA1278   CTAAAGCAATGAGACTAAGAGATGAAGTATCAGGAAATCATCTGCACGTATGCTAT-ATC
CM000924.1_643397_337_SIGMA1278   CAAAGGCAATGAGACTTAGAGATGAAGTATCAGGTAATAATTTATACGTATACTAC-ATC
CM000924.1_959531_337_SIGMA1278   CAAAGGCAATGAGACTTAGAGATGAAGTATCAGGTAATAATTTATACGTATACTAC-ATC
CM000925.1_124889_337_SIGMA1278   CAAAGGCAATGAGACTTAGAGATGAAGTATCAGGTAATAATTTATACGTATACTAC-ATC
CM000925.1_128246_337_SIGMA1278   CAAAGGCAATGAGACTTAGAGATGAAGTATCAGGTAATAATTTATACGTATACTAC-ATC
CM000925.1_459032_337_SIGMA1278   CAAAGGCAATGAGACTTAGAGATGAAGTATCAGGTAATAATTTATACGTATACTAC-ATC
CM000925.1_508178_337_SIGMA1278   CTAAAGCAATGAGACTAAGAGATGAAGTATCAGGAAATCATCTGCACGTATGCTAT-ATC
CM000926.1_129696_337_SIGMA1278   CAAAGGCAATGAGACTTAGAGATGAAGTATCAGGTAATAATTTATACGTATACTAC-ATC
CM000927.1_408784_337_SIGMA1278   CAAAGGCAATGAGACTTAGAGATGAAGTATCAGGTAATAATTTATACGTATACTAC-ATC
CM000927.1_688545_337_SIGMA1278   CAAAGGCAATGAGACTTAGAGATGAAGTATCAGGTAATAATTTATACGTATACTAC-ATC
CM000927.1_767004_337_SIGMA1278   CAAAGGCAATGAGACTTAGAGATGAAGTATCAGGTAATAATTTATACGTACACTAC-ATC
CM000928.1_126576_337_SIGMA1278   CGAAGGCAATGAGACTTAGAGATGAAGTATCAGGTAATAATTTATACGTATACTAC-ATC
CM000928.1_133063_337_SIGMA1278   CAAAGGCAATGAGACTTAGAGATGAAGTATCAGGTAATAATTTATACGTATACTAC-ATC
CM000928.1_553965_337_SIGMA1278   CTAAAGCAATGAGACTAAGAGATGAAGTATCAGGAAATCATCTGCACGTATGCTAT-ATC
CM000929.1_303024_337_SIGMA1278   CAAAGGCAATGAGACTTAGAGATGAAGTATCAGGTAATAATTTATACGTATACTAC-ATC
CM000930.1_123097_337_SIGMA1278   CAAAGGCAATGAGACTTAGAGATGAAGTATCAGGTAATAATTTATACGTATACTAC-ATC
CM000930.1_479639_337_SIGMA1278   CTAAAGCAATGAGATTGAGAGATGAAGTATCAGGAAATCATCTGCACGTATGCTAT-ATC
CM000930.1_537559_337_SIGMA1278   CTAAAGCAATGAGACTAAGAGATGAAGTATCAGGAAATCATCTGCACGTATGCTAT-ATC
CM000931.1_224510_337_SIGMA1278   CAAAGGCAATGAGACTTAGAGATGAAGTATCAGGTAATAATTTATACGTATACTAC-ATC
CM000931.1_524762_337_SIGMA1278   CAAAGGCAATGAGACTTAGAGATGAAGTATCAGGTAATAATTTATACGTATACTAC-ATC
CM000932.1_159013_337_SIGMA1278   CAAAGGCAATGAGACTTAGAGATGAAGTATCAGGTAATAATTTATACGTATACTAC-ATC
CM000932.1_211295_337_SIGMA1278   CTAAAGCAATGAGACTAAGAGATGAAGTATCAGGAAATCATCTGCACGTATGCTAT-ATC
CM000932.1_366606_337_SIGMA1278   CAAAGGCAATGAGACTTAGAGATGAAGTATCAGGTAATAATTTATACGTATACTAC-ATC
CM000932.1_376613_337_SIGMA1278   CTAAAGCAATGAGATTGAGAGATGAAGTATCAGGAAATCATCTGCACGTATGCTAT-ATC
CM000932.1_489274_337_SIGMA1278   CAAAGGCAATGAGACTTAGAGATGAAGTATCAGGTAATAATTTATACGTATACTAC-ATC
CM000932.1_499705_337_SIGMA1278   CTAAAGCAATGAGACTAAGAGATGAAGTATCAGGAAATCATCTGCACGTATGCTAT-ATC
CM000932.1_505293_337_SIGMA1278   CAAAGGCAATGAGACTTAGAGATGAAGTATCAGGTAATAATTTATACGTATACTAC-ATC
CM000932.1_629938_337_SIGMA1278   CAAAGGCAATGAGACTTAGAGATGAAGTATCAGGTAATAATTTATACGTATACTAC-ATC
CM000933.1_194207_337_SIGMA1278   CTAAAGCAATGAGACTAAGAGATGAAGTATCAGGAAATCATCTGCACGTATGCTAT-ATC
CM000933.1_371966_337_SIGMA1278   CAAAGGCAATGAGACTTAGAGATGAAGTATCAGGTAATAATTTATACGTATACTAC-ATC
CM000933.1_462839_337_SIGMA1278   CAAAGGCAATGAGACTTAGAGATGAAGTATCAGGTAATAATTTATACGTACACTAC-ATC
CM000934.1_519546_337_SIGMA1278   CAAAGGCAATGAGACTTAGAGATGAAGTATCAGGTAATAATTTATACGTATACTAC-ATC
CM000934.1_557510_337_SIGMA1278   CAAAGGCAATGAGACTTAGAGATGAAGTATCAGGTAATAATTTATACGTATACTAC-ATC
CM000934.1_726424_337_SIGMA1278   CAAAGGCAATGAGACTTAGAGATGAAGTATCAGGTAATAATTTATACGTATACTAC-ATC
CM000934.1_96996_337_SIGMA1278    CAAAGGCAATGAGACTTAGAGATGAAGTATCAGGTAATAATTTATACGTATACTAC-ATC
CM000935.1_697555_333_SIGMA1278   CGAAGGCCATGAGACTTAGAGATGA-GTATCAGGTAATAATTTATACGTATACTAC-ATC
CM000935.1_854595_337_SIGMA1278   CTAAAGCAATGAGATTGAGAGATGAAGTATCAGGAAATCATCTGCACGTATGCTAT-ATC
CM000936.1_812747_337_SIGMA1278   CTAAAGCAATGAGACTAAGAGATGAAGTATCAGGAAATCATCTGCACGTATGCTAT-ATC
chr01_170368_337_SK1              CAAAGGCAATGAGACTTAGAGATGAAGTATCAGGTAATAATTTATACGTATACTAC-ATC
chr12_792123_321_SK1              CAA-GGCAATGAAACTTAAAGATGAAGTA-CAGGTAATAATTTATACG-ATACTAC-TTC
chr13_199042_337_SK1              CTAAAGCAATGAGACTAAGAGATGAAGTATCAGGAAATCATCTGCACGTATGCTAT-ATC
chr14_112499_332_SK1              CTAAAGCAATGAGACTGAGAGATGAAGTATCAGGAAATCATCTGCACGTATGCTAT-ATC
GL890490.1_662_337_T7             CTAAAGCAATGAGACTGAGAGATGAAGTATCAGGAAATCATCTGCACGTATGCTAT-ATC
GL889072.1_3214_337_UC5           CTAAAGCAATGAGACTGAGAGATGAAGTATCAGGAAATCATCTGCACGTATGCTAT-ATC
GL889075.1_188887_337_UC5         CCAAAGCAATGAGACTTCGGGACGAAGTATCAAATAATAACCTCCACGTATGCTAC-GTG
ADXC01000004_5255_337_VIN13       CAAAGGCAATGAGACTTAGAGATGAAGTATCAGGTAATAATTTATACGTATACTAC-ATC
ADXC01000081_5351_337_VIN13       CAAAGGCAATGAGACTTAGAGATGAAGTATCAGGTAATAATTTATACGTATACTAC-ATC
ADXC01000082_5955_337_VIN13       CTAAAGCAATGAGATTGAGAGATGAAGTATCAGGAAATCATCTGCACGTATGCTAC-ATC
Contig500.1_515_337_WE372         CTAAAGCAATGAGATTGAGAGATGAAGTATCAGGAAATCATCTGCACGTATGCTAT-ATC
Contig502.2_2343_337_WE372        CAAAGGCAATGAGACTTAGAGATGAAGTATCAGGTAATAATTTATACGTATACTAC-ATC
GL872464_3438_337_Y10             CTAAAGCAATGAGACTGAGAGATGAAGTATCAGGAAATCATCTGCACGTATGCTAT-ATC
GL872470_33087_337_Y10            CAAAGGCAATGAGACTTAGAGATGAAGTATCAGGTAATAATTTATATGTATACTAC-ATC
GL872505_27005_337_Y10            CAAAGGCAATGAGACTTAGAGATGAAGTGTCAAGTAATAATTTACACGTATACTAC-ATC
GL872525_29848_337_Y10            CTAAAGCAATGAGATTGAGAGATGAAGTATCAGGAAATCATCTGCACGTATGCTAT-ATC
GL872579_26638_337_Y10            CAAAGGCAATGAGACTTAGAGATGAAGTGTCAAGTAATAATTTACACGTATACTAC-ATC
GL872606_7426_337_Y10             CAAAGGCAATGAGACTTAGAGATGAAGTATCAGGTAATAATTTATACGTATACTAC-ATC
GL872769_14268_337_Y10            CAAAGGCAATGAGACTTAGAGATGAAGTATCAGGTAATAATTTATACGTACACTAC-ATC
GL872776_11709_337_Y10            CCAAAGCAATGAGACTGAGAGATGAAGTATCAGGAAATCATCTGCACGTATGCTAT-ATC
GL873018_4942_337_Y10             CTAAAGCAATGAGACTGAGAGATGAAGTATCAGGAAATCATCTGCACGTATGCTAT-ATC
GL873034_4780_337_Y10             CTAAAGCAATGAGACTAAGAGATGAAGTATCAGGAAATCATCTGCACGTATGCTAT-ATC
Contig0.6_68922_337_Y12           CTAAAGCAATGAGACTGAGAGATGAAGTATCAGGAAATCATCTGCACGTATGCTAT-ATC
Contig28.1_45_337_Y12             CTAAAGCAATGAGACTGAGAGATGAAGTATCAGGAAATCATCTGCACGTATGCTAT-ATC
Contig29.1_1_313_Y12              CTAAAGCAATGAGACTGAGAGATGAAGTATCAGGAAATCATCTGCACGTATGCTAT-ATC
Contig35.5_98036_337_Y12          CTAAAGCAATGAGACTGAGAGATGAAGTATCAGGAAATCATCTGCACGTATGCTAT-ATC
Contig57.2_4305_337_Y12           CTAAAGCAATGAGACTGAGAGATGAAGTATCAGGAAATCATCTGCACGTATGCTAT-ATC
Contig61.11_5085_337_Y12          CAAAGGCAATGAGACTTAGAGATGAAGTATCAGGTAATAATTTATACGTATACTAC-ATC
Contig7.1_4_337_Y12               CTAAAGCAATGAGACTGAGAGATGAAGTATCAGGAAATCATCTGCACGTATGCTAT-ATC
Contig10.1_3667_337_Y9            CAAAGGCAATGAGACTTAGAGATGAAGTATCAGGTAATAATTTATACGTATACTAC-ATC
Contig181.5_234_337_Y9            CTAAAGCAATGAGACTGAGAGATGAAGTATCAGGAAATCATCTGCACGTATGCTAT-ATC
Contig5.1_210_337_Y9              CTAAAGCAATGAGACTGAGAGATGAAGTATCAGGAAATCATCTGCACGTATGCTAT-ATC
Contig759.1_31_337_Y9             CTAAAGCAATGAGACTGAGAGATGAAGTATCAGGAAATCATCTGCACGTATGCTAT-ATC
Contig0.1_73_337_Y9combined       CTAAAGCAATGAGACTGAGAGATGAAGTATCAGGAAATCATCTGCACGTATGCTAT-ATC
Contig159.1_21517_337_Y9combined  CTAAAGCAATGAGACTGAGAGATGAAGTATCAGGAAATCATCTGCACGTATGCTAT-ATC
Contig173.1_144_337_Y9combined    CTAAAGCAATGAGACTGAGAGATGAAGTATCAGGAAATCATCTGCACGTATGCTAT-ATC
Contig176.1_8141_337_Y9combined   CTAAAGCAATGAGACTGAGAGATGAAGTATCAGGAAATCATCTGCACGTATGCTAT-ATC
Contig21.1_1621_337_Y9combined    CAAAGGCAATGAGACTTAGAGATGAAGTATCAGGTAATAATTTATACGTATACTAC-ATC
Contig223.1_19_337_Y9combined     CTAAAGCAATGAGACTGAGAGATGAAGTATCAGGAAATCATCTGCACGTATGCTAT-ATC
Contig289.2_10953_337_Y9combined  TTAAAGCAATGAGACTGAGAGATGAAGTATCAGGAAATCATCTGCACGTATGCTAT-ATC
Contig38.7_18035_330_Y9combined   CTAAAGCAATGAGACTGAGAGATGAAGTATCAGGAAATCATCTGCACGTATGCTAT-ATC
Contig445.1_8681_337_Y9combined   CTAAAGCAATGAGACTGAGAGATGAAGTATCAGGAAATCATCTGCACGTATGCTAT-ATC
Contig451.1_88_337_Y9combined     CTAAAGCAATGAGACTGAGAGATGAAGTATCAGGAAATCATCTGCACGTATGCTAT-ATC
Contig620.1_2470_306_Y9combined   CTAAAGCAATGAGACTGAGAGATGAAGTATCAGGAAATCATCTGCACGTATGCTAT-ATC
GL875737.1_81130_337_YJM269       CCAAAGCAATGAGACTGAGAGATGAAGTATCAGGAAATCATCTGCACGTATGCTAT-ATC
GL875741.1_67671_337_YJM269       CAAAGGCAATGAGACTTAGAGATGAAGTATCAGGTAATAATTTATACGTATACTAC-ATC
GL875756.1_73653_337_YJM269       CTAAAGCAATGAGATTGAGAGATGAAGTATCAGGAAATCATCTGCACGTATGCTAT-ATC
GL875769.1_77926_337_YJM269       CTAAAGCAATGAGACTGAGAGATGAAGTATCAGGAAATCATCTGCACGTATGCTAT-ATC
GL875773.1_11615_337_YJM269       CAAAGGCAATGAGACTTAGAGATGAAGTATCAGGTAATAATTTATACGTATACTAC-ATC
GL875776.1_258_337_YJM269         CAAAGGCAATGAGACTTAGAGATGAAGTATCAGGTAATAATTTATACGTATACTAC-ATC
GL875825.1_7591_337_YJM269        CAAAGGCAATGAGACTTAGAGATGAAGTATCAGGTAATAATTTATACGTATACTAC-ATC
GL875837.1_47341_326_YJM269       CAAAGGCAATGAGACTTAGAGATGAAGTGTCAAGTAATAATTTACACGTATACTAC-ATC
GL875851.1_28366_337_YJM269       CTAAAGCAATGAGATTGAGAGATGAAGTATCAGGAAATCATCTGCACGTATGCTAT-ATC
GL875899.1_2815_337_YJM269        CAAAGGCAATGAGACTTAGAGATGAAGTATCAGGTAATAATTTATATGTATACTAC-ATC
GL875919.1_58_337_YJM269          CAAAGGCAATGAGACTTAGAGATGAAGTGTCAAGTAATAATTTACACGTATACTAC-ATC
GL875943.1_13396_337_YJM269       CTAAAGCAATGAGACTGAGAGATGAAGTATCAGGAAATCATCTGCACGTATGCTAT-ATC
Contig123.1_472_337_YJM280        CTAAAGCAATGAGATTGAGAGATGAAGTATCAGGAAATCATCTGCACGTATGCTAT-ATC
Contig233.1_565_337_YJM280        CTAAAGCAATGAGACTGAGAGATGAAGTATCAGGAAATCATCTGCACGTATGCTAT-ATC
Contig240.1_153_337_YJM280        CAAAGGCAATGAGACTTAGAGATGAAGTATCAGGTAATAATTTATACGTATACTAC-ATC
Contig99.1_951_310_YJM280         CAAAGGCAATGAGACTTAGAGATGAAGTATCAGGTAATAATTTATACGTATACTAC-ATC
Contig410.1_615_306_YJM320        CGAAGGCAATGAGACTTAGAGATGAAGTATCAGGTAATAATTTATACGTATACTAC-ATC
Contig493.1_549_337_YJM320        CAAAGGCAATGAGACTTAGAGATGAAGTATCAGGTAATAATTTATACGTATACTAC-ATC
Contig495.1_641_337_YJM320        CTAAAGCAATGAGACTGAGAGATGAAGTATCAGGAAATCATCTGCACGTATGCTAT-ATC
Contig496.1_662_337_YJM320        CAAAGGCAATGAGACTTAGAGATGAAGTATCAGGTAATAATTTATACGTATACTAC-ATC
contig01912_167_337_YJM326        CAAAGGCAATGAGACTTAGAGATGAAGTATCAGGTAATAATTTATACGTATACTAC-ATC
contig01913_149_337_YJM326        CTAAAGCAATGAGACTGAGAGATGAAGTATCAGGAAATCATCTGCACGTATGCTAT-ATC
Contig166.1_174_337_YJM421        CAAAGGCAATGAGACTTAGAGATGAAGTATCAGGTAATAATTTATACGTATACTAC-ATC
Contig175.1_641_337_YJM421        CTAAAGCAATGAGACTGAGAGATGAAGTATCAGGAAATCATCTGCACGTATGCTAT-ATC
Contig257.1_342_337_YJM421        CTAAAGCAATGAGACTAAGAGATGAAGTATCAGGAAATCATCTGCACGTATGCTAT-ATC
contig10682_379_309_YJM428        CAAAGGCAATGAGACTTAGAGATGAAGTATCAGGTAATAATTTATACGTATACTAC-ATC
contig03773_180_337_YJM653        CAAAGGCAATGAGACTTAGAGATGAAGTATCAGGTAATAATTTATACGTATACTAC-ATC
contig03774_180_337_YJM653        CTAAAGCAATGAGACTAAGAGATGAAGTATCAGGAAATCATCTGCACGTATGCTAT-ATC
AAFW02000011_379954_337_YJM789    CTAAAGCAATGAGACTGAGAGATGAAGTATCAGGAAATCATCTGCACGTATGCTAT-ATC
AAFW02000017_1015_337_YJM789      CTAAAGCAATGAGACTGAGAGATGAAGTATCAGGAAATCATCTGCACGTATGCTAT-ATC
AAFW02000020_348985_337_YJM789    CTAAAGCAATGAGACTGAGAGATGAAGTATCAGGAAATCATCTGCACGTATGCTAT-ATC
AAFW02000020_479741_337_YJM789    CAAAGGCAATGAGACTTAGAGATGAAGTATCAGGTAATAATTTATACGTATACTAC-ATC
AAFW02000021_272189_337_YJM789    CTAAAGCAATGAGACTGAGAGATGAAGTATCAGGAAATCATCTGCACGTATGCTAT-ATC
AAFW02000032_1753_337_YJM789      CAAAGGCAATGAGACTTAGAGATGAAGTATCAGGTAATAATCTATACGTATACTAC-ATC
AAFW02000032_268138_337_YJM789    CAAAGGCAATGAGACTTAGAGATGAAGTATCAGGTAATAATTTATACGTATACTAC-ATC
AAFW02000048_427707_338_YJM789    CAAAGGCAATGAGACTTAGAGATGAAGTATCAGGTAATAATTTATACGTATACTAC-ATC
AAFW02000102_279612_337_YJM789    CTAAAGCAATGAGACTGAGAGATGAAGTATCAGGAAATCATCTGCACGTATGCTAT-ATC
AAFW02000145_1065512_337_YJM789   CTAAAGCAATGAGACTAAGAGATGAAGTATCAGGAAATCATCTGCACGTATGCTAT-ATC
AAFW02000145_511587_337_YJM789    CAAAGGCAATGAGACTTAGAGATGAAGTATCAGGTAATAATTTATACGTATACTAC-ATC
AAFW02000169_186910_337_YJM789    CTAAAGCAATGAGACTGAGAGATGAAGTATCAGGAAATCATCTGCACGTATGCTAT-ATC
AAFW02000170_47645_337_YJM789     CTAAAGCAATGAGATTGAGAGATGAAGTATCAGGAAATCATCTGCACGTATGCTAT-ATC
AAFW02000171_314219_337_YJM789    CAAAGGCAATGAGACTTAGAGATGAAGTATCAGGTAATAATTTATACGTATACTAC-ATC
AAFW02000180_747_312_YJM789       CTAAAGCAATGAGACTGAGAGATGAAGTATCAGGAAATCATCTGCACGTATGCTAT-ATC
AAFW02000183_930_337_YJM789       CTAAAGCAATGAGACTGAGAGATGAAGTATCAGGAAATCATCTGCACGTATGCTAT-ATC
AAFW02000184_1029_337_YJM789      CAAAGGCAATGAGACTTAGAGATGAAGTATCAGGTAATAATCTATACGTATACTAC-ATC
AAFW02000186_1266_337_YJM789      CAAAGGCAATGAGACTTAGAGATGAAGTATCAGGTAATAATTTATACGTATACTAC-ATC
AAFW02000187_848_337_YJM789       CAAAGGCAATGAGACTTAGAGATGAAGTATCAGGTAATAATTTATACGTATACTAC-ATC
AAFW02000190_1059_337_YJM789      CTAAAGCAATGAGATTGAGAGATGAAGTATCAGGAAATCATCTGCACGTATGCTAT-ATC
AAFW02000191_1875_337_YJM789      CTAAAGCAATGAGACTAAGAGATGAAGTATCAGGAAATCATCTGCACGTATGCTAT-ATC
AAFW02000195_301_337_YJM789       CAAAGGCAATGAGACTTAGAGATGAAGTATCAGGTAATAATTTATACGTATACTAC-ATC
AAFW02000197_1069_337_YJM789      CTAAAGCAATGAGACTAAGAGATGAAGTATCAGGAAATCATCTGCACGTATGCTAT-ATC
AAFW02000198_489_337_YJM789       CAAAGGCAATGAGACTTAGAGATGAAGTATCAGGAAATCATCTGCACGTATGCTAT-ATC
AAFW02000251_2454_337_YJM789      CAAAGGCAATGAGACTTAGAGATGAAGTATCAGGTAATAATTTATACGTATACTAC-ATC
AAFW02000252_1071_337_YJM789      CAAAGGCAATGAGACTTAGAGATGAAGTATCAGGTAATAATTTATACGTATACTAC-ATC
AAFW02000253_1694_337_YJM789      CAAAGGCAATGAGACTTAGAGATGAAGTATCAGGTAATAATTTATACGTATACTAC-ATC
AAFW02000254_5422_337_YJM789      CAAAGGCAATGAGACTTAGAGATGAAGTATCAGGAAATCATCTGCACGTATGCTAT-ATC
AAFW02000255_5314_337_YJM789      CAAAGGCAATGAGACTTAGAGATGAAGTATCAGGTAATAATTTATACGTACACTAC-ATC
AAFW02000256_5664_337_YJM789      CAAAGGCAATGAGACTTAGAGATGAAGTATCAGGTAATAATTTATATGTATACTAC-ATC
contig01862_529_337_YPS1009       CTAAAGCAATGAGACTGAGAGATGAAGTATCAGGAAATCATCTGCACGTATGCTAT-ATC
contig02391_338_337_YPS1009       CAAAGGCAATGAGACTTAGAGATGAAGTATCAGGTAATAATTTATACGTATACTAC-ATC
contig02583_2564_337_YPS1009      CCAAAGCAATGAGACTTCGGGACGAAGTATCAAATAATAACCTCCACGTATGCTAC-GTG
Contig184.1_5211_337_YPS163       CAAAGGCAATGAGACTTAGAGATGAAGTATCAGGTAATAATTTATACGTATACTAC-ATC
Contig185.1_5116_337_YPS163       CTAAGGCAATGAGATTGAGAGATGAAGTATCAGGAAATCATCTGCACGTATGCTAT-ATC


CM001086.1_275052_337_AWRI796     GAAACC-AAAAAGAA--TATTGCAGACGTAATGACCAAACCTCTTCCGATAA--------
GL873304.1_481_337_CBS7960        GAAACC-AAAAAGAA--TATTGCAGACGTAATGACCAAACCTCTTCCGATAA--------
GL873305.1_96075_304_CBS7960      GAGACC-AAGAAGAA--CATTGCTGATGTGATGACAAAACCTCTTCCGATAA--------
GL873350.1_20162_337_CBS7960      GAAACC-AAAAAGAA--TATTGCAGACGTAATGACCAAACCTCTTCCGATAA--------
GL873404.1_326_337_CBS7960        GAAACC-AAAAAGAA--TATTGCAGACGTAATGACCAAACCTCTTCCGATAA--------
GL873421.1_2_322_CBS7960          GAGACC-AAGAAGAA--CATTGCTGATGTGATGACAAAACCTCTTCCGATAA--------
GL873423.1_16532_337_CBS7960      GAGACC-AAGAAGAA--CATTGCTGATGTGATGACAAAACCTCTTCCGATAA--------
GL873423.1_17629_337_CBS7960      GAGACC-AAGAAGAA--CATTGCTGATGTGATGACAAAACCTCTTCCGATAA--------
GL873495.1_794_337_CBS7960        GAAACC-AAAAAGAA--TATTGCAGACGTAATGACCAAACCTCTTCCGATAA--------
GL876622.1_2_304_CLIB215          GAGACC-AAGAAGAA--CATTGCTGATGTGATGACAAAACCTCTTCCGATAA--------
GL876639.1_49_337_CLIB215         GAGACC-AAGAAGAA--CATTGCTGATGTGATGACAAAACCTCTTCCGATAA--------
GL876667.1_42499_337_CLIB215      GAGACC-AAGAAGAA--CATTGCTGATGTGATGACAAAACCTCTTCCGATAA--------
GL876684.1_35318_337_CLIB215      GAGACC-AAGAAGAA--CATTGCTGATGTGATGACAAAACCTCTTCCGATAA--------
GL876684.1_48101_337_CLIB215      GAGACC-AAGAAGAA--CATTGCTGATGTGATGACAAAACCTCTTCCGATAA--------
GL876694.1_32387_337_CLIB215      GAGACC-AAGAAGAA--CATTGCTGATGTGATGACAAAACCTCTTCCGATAA--------
GL876905.1_88_337_CLIB215         GAGACC-AAGAAGAA--CATTGCTGATGTGATGACAAAACCTCTTCCGATAA--------
GL875081.1_28818_337_CLIB324      GAAACC-AAAAAGAA--TATTGCAGACGTAATGACCAAACCTCTTCCGATAA--------
GL875107.1_38922_337_CLIB324      GAGACC-AAGAAGAA--CATTGCTGATGTGATGACAAAACCTCTTCCGATAA--------
GL875531.1_11873_337_CLIB324      GAGACC-AATAAGAA--CATTGCTGATGTGATGACAAAACCTCTTCCGATAA--------
contig12508_502_337_CLIB382       GAAACC-AAAAAGAA--TATTGCAGACGTAATGACCAAACCTCTTCCGATAA--------
contig12730_80_337_CLIB382        GAGACC-AAGAAGAA--CATTGCTGATGTGATGACAAAACCTCTTCCGATAA--------
FN393062_110076_337_EC1118        GAGACC-AAGAAGAA--CATTGCTGATGTGATGACAAAACCTCTTCCGATAA--------
FN393063_856979_337_EC1118        GAGACC-AAGAAGAA--CATTGCTGATGTGATGACAAAACCTCTTCCGATAA--------
FN393067_424443_337_EC1118        GAAACC-AAAAAGAA--TATTGCAGACGTAATGACCAAACCTCTTCCGATAA--------
FN393071_268673_337_EC1118        GAGACC-AAGAAGAA--CATTGCTGATGTGATGACAAAACCTCTTCCGATAA--------
FN393075_524771_337_EC1118        GAGACC-AAGAAGAA--CATTGCTGATGTGATGACAAAACCTCTTCCGATAA--------
FN393075_530399_337_EC1118        GAGACC-AAGAAGAA--CATTGCTGATGTGATGACAAAACCTCTTCCGATAA--------
FN394216_576510_337_EC1118        GAGACC-AAGAAGAA--CATTGCTGATGTGATGACAAAACCTCTTCCGATAA--------
FN394217_743907_337_EC1118        GAGACC-AAGAAGAA--CATTGCTGATGTGATGACAAAACCTCTTCCGATAA--------
GL876000.1_9697_337_FL100         GAGACC-AAGAAGAA--CATTGCTGATGTGATGACAAAACCTCTTCCGATAA--------
GL876008.1_13747_337_FL100        GAAACC-AAAAAGAA--TATTGCAGACGTAATGACCAAACCTCTTCCGATAA--------
GL876069.1_5527_337_FL100         GAGACC-AAGAAGAA--CATTGCTGATGTGATGACAAAACCTCTTCCGATAA--------
GL876156.1_24122_337_FL100        GAGACC-AAGAAGAA--CATTGCTGATGTGATGACAAAACCTCTTCCGATAA--------
GL876159.1_164_337_FL100          GAGACC-AAGAAGAA--CATTGCTGATGTGATGACAAAACCTCTTCCGATAA--------
GL876201.1_20051_306_FL100        GAGACC-AAGAAGAA--CATTGCTGATGTGATGACAAAACCTCTTCCGATAA--------
GL876243.1_1744_354_FL100         GAAACCCAAAAAGGAATTATTGCAGACGTAATGACCAANNNNNNNNNNAAAACCTTCTTC
GL876266.1_3911_337_FL100         GAGACC-AAGAAGAA--CATTGCTGATGTGATGACAAAACCTCTTCCGATAA--------
GL876357.1_6459_337_FL100         GAAACC-AAAAAGAA--TATTGCAGACGTAATGACCAAACCTCTTCCGATAA--------
GL876359.1_1430_337_FL100         GAAACC-AAAAAGAA--TATTGCAGACGTAATGACCAAACCTCTTCCGATAA--------
GL876367.1_1_306_FL100            GAGACC-AAGAAGAA--CATTGCTGATGTGATGACAAAACCTCTTCCGATAA--------
GL876403.1_8649_337_FL100         GAGACC-AAGAAGAA--CATTGCTGATGTGATGACAAAACCTCTTCCGATAA--------
GL876448.1_7214_337_FL100         GAGACC-AAGAAGAA--CATTGCTGATGTGATGACAAAACCTCTTCCGATAA--------
GL876527.1_110_337_FL100          GAGACC-AAGAAGAA--CATTGCTGATGTGATGACAAAACCTCTTCCGATAA--------
AEEZ01000036_60978_339_FOSTERSO   GAGACC-AAGAAGAA--CATTGCTGATGTGATGACAAAACCTCTTCCGATAA--------
AEEZ01000079_298_338_FOSTERSO     GAGACC-AAGAAGAA--CATTGCTGATGTGATGACAAAACCTCTTCCGATAA--------
AEEZ01000102_1016_335_FOSTERSO    GAAACC-AAAAAGAA--TATTGCAGACGTAATGACCAAACCTCTTCCGATAA--------
AEEZ01000102_6607_337_FOSTERSO    GAAACC-AAAAAGAA--TATTGCAGACGTAATGACCAAACCTCTTCCGATAA--------
AEEZ01000103_1426_336_FOSTERSO    GAGACC-AAGA-GAA--CATTGCTGATGTGATGACAAAACCTCTTCCGATAA--------
AEEZ01000104_5626_339_FOSTERSO    GAGACC-AAGAWGAA--CATTGCTGATGTGATGACAAAACCTCTTCCGATAA--------
AEEZ01000105_1060_337_FOSTERSO    GAAACC-AAAAAGAA--TATTGCAGACGTAATGACCAAACCTCTTCCGATAA--------
AEEZ01000108_1386_337_FOSTERSO    GAGACC-AAGAAGAA--CATTGCTGATGTGATGACAAAACCTCTTCCGATAA--------
AEEZ01000119_601_338_FOSTERSO     GAAACC-AAAAAGAA--TATTGCAGACGTAATGACCAAACCTCTTCCGATAA--------
AEEZ01000120_79_338_FOSTERSO      GAAACC-AAAAAGAA--TATTGCAGACGTAATGACCAAACCTCTTCCGATAA--------
contig01991_2011_337_I14          GAAACC-AAAAAGAA--TATTGCAGACGTAATGACCAAACCTCTTCCGATAA--------
contig02038_572_337_I14           GAGACC-AAGAAGAA--CATTGCTGATGTGATGACAAAACCTCTTCCGATAA--------
ACFL01000218_337_337_JA291        GAGACC-AAGAAGAA--CATTGCTGATGTGATGACAAAACCTCTTCCGATAA--------
ADVV01000098_922_336_LALVINQA23   GAGACC-AAGAAGAA--CATTGCTGATGTGATGACAAAACCTCTTCCGATAA--------
ADVV01000103_899_335_LALVINQA23   GAGACC-AAGAAGAA--CATTGCTGATGTGATGACAAAACCTCTTCCGATAA--------
ADVV01000106_5556_338_LALVINQA23  GAAACC-AAAAAGAA--TATTGCAGACGTAATGACCAAACCTCTTCCGAATA--------
ADVV01000107_747_337_LALVINQA23   GAGACC-AAGAAGAA--CATTGCTGATGTGATGACAAAACCTCTTCCGAT-A--------
Contig37.1_337_337_M22            GAGACC-AAGAAGAA--CATTGCTGATGTGATGACAAAACCTCTTCCGATAA--------
contig12701_352_337_NC02          GAAACC-AAAAAGAA--TATTGCAGACGTAATGACCAAACCTCTTCCGATAA--------
contig12758_559_337_NC02          GAGACC-AAGAAGAA--CATTGCTGATGTGATGACAAAACCTCTTCCGATAA--------
AAEG01000022_294475_337_RM11      GAGACC-AAGAAGAA--CATTGCTGATGTGATGACAAAACCTCTTCCGATAA--------
AAEG01000033_540843_337_RM11      GAGACC-AAGAAGAA--CATTGCTGATGTGATGACAAAACCTCTTCCGATAA--------
AAEG01000044_91443_337_RM11       GAGACC-AAGAAGAA--CATTGCTGATGTGATGACAAAACCTCTTCCGATAA--------
AAEG01000047_115618_337_RM11      GAGACC-AAGAAGAA--CATTGCTGATGTGATGACAAAACCTCTTCCGATAA--------
AAEG01000048_576_337_RM11         GAGACC-AAGAAGAA--CATTGCTGATGTGATGACAAAACCTCTTCCGATAA--------
AAEG01000070_42571_337_RM11       GAGACC-AAGAAGAA--CATTGCTGATGTGATGACAAAACCTCTTCCGATAA--------
AAEG01000073_429402_337_RM11      GAGACC-AAGAAGAA--CATTGCTGATGTGATGACAAAACCTCTTCCGATAA--------
AAEG01000073_522835_337_RM11      GAGACC-AATAAGAA--CATTGCTGATGTGATGACAAAACCTCTTCCGATAA--------
AAEG01000074_4982_344_RM11        GAGACC-AAGAAGAAA-CATTGCTGATGTGATGACAAAACCTCTTCCGATAA--------
AAEG01000082_59110_337_RM11       GAGACC-AAGAAGAA--CATTGCTGATGTGATGACAAAACCTCTTCCGATAA--------
AAEG01000092_158468_337_RM11      GAGACC-AAGAAGAA--CATTGCTGATGTGATGACAAAACCTCTTCCGATAA--------
AAEG01000105_136411_337_RM11      GAGACC-AAGAAGAA--CATTGCTGATGTGATGACAAAACCTCTTCCGATAA--------
AAEG01000106_411036_337_RM11      GAGACC-AAGAAGAA--CATTGCTGATGTGATGACAAAACCTCTTCCGATAA--------
chrom01_160911_337_S288C          GAGACC-AAGAAGAA--CATTGCTGATGTGATGACAAAACCTCTTCCGATAA--------
chrom02_226284_337_S288C          GAAACC-AAAAAGAA--TATTGCAGACGTAATGACCAAACCTCTTCCGATAA--------
chrom02_264826_337_S288C          GAAACC-AAAAAGAA--TATTGCAGACGTAATGACCAAACCTCTTCCGATAA--------
chrom02_34934_337_S288C           GAGACC-AAGAAGAA--CATTGCTGATGTGATGACAAAACCTCTTCCGATAA--------
chrom03_90101_337_S288C           GAGACC-AAGAAGAA--CATTGCTGATGTGATGACAAAACCTCTTCCGATAA--------
chrom04_1101018_337_S288C         GAAACC-AAAAAGAA--TATTGCAGACGTAATGACCAAACCTCTTCCGATAA--------
chrom04_1211951_337_S288C         GAGACC-AAGAAGAA--CATTGCTGATGTGATGACAAAACCTCTTCCGATAA--------
chrom04_514357_337_S288C          GAGACC-AAGAAGAA--CATTGCTGATGTGATGACAAAACCTCTTCCGATAA--------
chrom04_646172_337_S288C          GAGACC-AAGAAGAA--CATTGCTGATGTGATGACAAAACCTCTTCCGATAA--------
chrom04_877111_337_S288C          GAGACC-AAGAAGAA--CATTGCTGATGTGATGACAAAACCTCTTCCGATAA--------
chrom04_878973_337_S288C          GAGACC-AAGAAGAA--CATTGCTGATGTGATGACAAAACCTCTTCCGATAA--------
chrom04_986461_337_S288C          GAGACC-AAGATGAA--CATTGCTGATGTGATGACAAAACCTCTTCCGATAA--------
chrom05_444070_337_S288C          GAGACC-AAGAAGAA--CATTGCTGATGTGATGACAAAACCTCTTCCGATAA--------
chrom05_493170_337_S288C          GAAACC-AAAAAGAA--TATTGCAGACGTAATGACCAAACCTCTTCCGATAA--------
chrom06_143203_337_S288C          GAGACC-AAGAAGAA--CATTGCTGATGTGATGACAAAACCTCTTCCGATAA--------
chrom07_541011_337_S288C          GAAACC-AAAAAGAA--TATTGCAGACGTAATGACCAAACCTCTTCCGATAA--------
chrom07_562513_337_S288C          GAGACC-AAGAAGAA--CATTGCTGATGTGATGACAAAACCTCTTCCGATAA--------
chrom07_569409_337_S288C          GAGACC-AAGAAGAA--CATTGCTGATGTGATGACAAAACCTCTTCCGATAA--------
chrom07_816737_337_S288C          GAGACC-AAGAAGAA--CATTGCTGATGTGATGACAAAACCTCTTCCGATAA--------
chrom07_818061_337_S288C          GAAACC-AAAAAGAA--TATTGCAGACGTAATGACCAAACCTCTTCCGATAA--------
chrom08_544278_337_S288C          GAAACC-AAAAAGAA--TATTGCAGACGTAATGACCAAACCTCTTCCGATAA--------
chrom10_477714_337_S288C          GAGACC-AAGAAGAA--CATTGCTGATGTGATGACAAAACCTCTTCCGATAA--------
chrom10_483298_337_S288C          GAAACC-AAAAAGAA--TATTGCAGACGTAATGACCAAACCTCTTCCGATAA--------
chrom12_215754_337_S288C          GAAACC-AAAAAGAA--TATTGCAGACGTAATGACCAAACCTCTTCCGATAA--------
chrom12_476647_337_S288C          GAGACC-AAGAAGAA--CATTGCTGATGTGATGACAAAACCTCTTCCGATAA--------
chrom12_598392_337_S288C          GAGACC-AAGAAGAA--CATTGCTGATGTGATGACAAAACCTCTTCCGATAA--------
chrom12_656073_337_S288C          GAGACC-AAGAAGAA--CATTGCTGATGTGATGACAAAACCTCTTCCGATAA--------
chrom12_946482_337_S288C          GAGACC-AAGAAGAA--CATTGCTGATGTGATGACAAAACCTCTTCCGATAA--------
chrom13_189415_337_S288C          GAAACC-AAAAAGAA--TATTGCAGACGTAATGACCAAACCTCTTCCGATAA--------
chrom13_201582_337_S288C          GAGACC-AAGAAGAA--CATTGCTGATGTGATGACAAAACCTCTTCCGATAA--------
chrom13_357673_337_S288C          GAAACC-AAAAAGAA--TATTGCAGACGTAATGACCAAACCTCTTCCGATAA--------
chrom13_373371_337_S288C          GAAACC-AAAAAGAA--TATTGCAGACGTAATGACCAAACCTCTTCCGATAA--------
chrom14_524392_337_S288C          GAGACC-AAGAAGAA--CATTGCTGATGTGATGACAAAACCTCTTCCGATAA--------
chrom14_562701_337_S288C          GAGACC-AAGAAGAA--CATTGCTGATGTGATGACAAAACCTCTTCCGAT-A--------
chrom14_97278_337_S288C           GAAACC-AAAAAGAA--TATTGCAGACGTAATGACCAAACCTCTTCCGATAA--------
chrom15_122954_337_S288C          GAGACC-AAGAAGAA--CATTGCTGATGTGATGACAAAACCTCTTCCGATAA--------
chrom15_600066_337_S288C          GAAACC-AAAAAGAA--TATTGCAGACGTAATGACCAAACCTCTTCCGATAA--------
chrom15_704733_337_S288C          GAGACC-AATAAGAA--CATTGCTGATGTGATGACAAAACCTCTTCCGATAA--------
chrom15_975577_337_S288C          GAGACC-AAGAAGAA--CATTGCTGATGTGATGACAAAACCTCTTCCGATAA--------
chrom16_61702_337_S288C           GAGACC-AAGAAGAA--CATTGCTGATGTGATGACAAAACCTCTTCCGATAA--------
chrom16_805315_337_S288C          GAGACC-AAGAAGAA--CATTGCTGATGTGATGACAAAACCTCTTCCGATAA--------
chrom16_849666_337_S288C          GAAACC-AAAAAGAA--TATTGCAGACGTAATGACCAAACCTCTTCCGATAA--------
chrom16_851303_337_S288C          GAAACC-AAAAAGAA--TATTGCAGACGTAATGACCAAACCTCTTCCGATAA--------
CM000921.1_159366_337_SIGMA1278   GAAACC-AAAAAGAA--TATTGCAGACGTAATGACCAAACCTCTTCCGATAA--------
CM000922.1_616097_337_SIGMA1278   GAAACC-AAAAAGAA--TATTGCAGACGTAATGACCAAACCTCTTCCGATAA--------
CM000922.1_617440_337_SIGMA1278   GAAACC-AAAAAGAA--TATTGCAGACGTAATGACCAAACCTCTTCCGATAA--------
CM000922.1_623024_337_SIGMA1278   GAAACC-AAAAAGAA--TATTGCAGACGTAATGACCAAACCTCTTCCGATAA--------
CM000923.1_148704_337_SIGMA1278   GAGACC-AAGAAGAA--CATTGCTGATGTGATGACAAAACCTCTTCCGATAA--------
CM000924.1_429712_337_SIGMA1278   GAAACC-AAAAAGAA--TATTGCAGACGTAATGACCAAACCTCTTCCGATAA--------
CM000924.1_643397_337_SIGMA1278   GAGACC-AAGAAGAA--CATTGCTGATGTGATGACAAAACCTCTTCCGATAA--------
CM000924.1_959531_337_SIGMA1278   GAGACC-AAGAAGAA--CATTGCTGATGTGATGACAAAACCTCTTCCGATAA--------
CM000925.1_124889_337_SIGMA1278   GAGACC-AAGAAGAA--CATTGCTGATGTGATGACAAAACCTCTTCCGATAA--------
CM000925.1_128246_337_SIGMA1278   GAGACC-AAGAAGAA--CATTGCTGATGTGATGACAAAACCTCTTCCGATAA--------
CM000925.1_459032_337_SIGMA1278   GAGACC-AAGAAGAA--CATTGCTGATGTGATGACAAAACCTCTTCCGATAA--------
CM000925.1_508178_337_SIGMA1278   GAAACC-AAAAAGAA--TATTGCAGACGTAATGACCAAACCTCTTCCGATAA--------
CM000926.1_129696_337_SIGMA1278   GAGACC-AAGAAGAA--CATTGCTGATGTGATGACAAAACCTCTTCCGATAA--------
CM000927.1_408784_337_SIGMA1278   GAGACC-AAGAAGAA--CATTGCTGATGTGATGACAAAACCTCTTCCGAT-A--------
CM000927.1_688545_337_SIGMA1278   GAGACC-AAGAAGAA--CATTGCTGATGTGATGACAAAACCTCTTCCGATAA--------
CM000927.1_767004_337_SIGMA1278   GAGACC-AAGAAGAA--CATTGCTGATGTGATGACAAAACCTCTTCCGATAA--------
CM000928.1_126576_337_SIGMA1278   GAGACC-AATAAGAA--CATTGCTGATGTGATGACAAAACCTCTTCCGATAA--------
CM000928.1_133063_337_SIGMA1278   GAGACC-AAGAAGAA--CATTGCTGATGTGATGACAAAACCTCTTCCGATAA--------
CM000928.1_553965_337_SIGMA1278   GAAACC-AAAAAGAA--TATTGCAGACGTAATGACCAAACCTCTTCCGATAA--------
CM000929.1_303024_337_SIGMA1278   GAGACC-AAGAAGAA--CATTGCTGATGTGATGACAAAACCTCTTCCGATAA--------
CM000930.1_123097_337_SIGMA1278   GAGACC-AAGAAGAA--CATTGCTGATGTGATGACAAAACCTCTTCCGATAA--------
CM000930.1_479639_337_SIGMA1278   GAAACC-AAAAAGAA--TATTGCAGACGTAATGACCAAACCTCTTCCGATAA--------
CM000930.1_537559_337_SIGMA1278   GAAACC-AAAAAGAA--TATTGCAGACGTAATGACCAAACCTCTTCCGATAA--------
CM000931.1_224510_337_SIGMA1278   GAGACC-AAGAAGAA--CATTGCTGATGTGATGACAAAACCTCTTCCGATAA--------
CM000931.1_524762_337_SIGMA1278   GAGACC-AAGAAGAA--CATTGCTGATGTGATGACAAAACCTCTTCCGATAA--------
CM000932.1_159013_337_SIGMA1278   GAGACC-AAGAAGAA--CATTGCTGATGTGATGACAAAACCTCTTCCGATAA--------
CM000932.1_211295_337_SIGMA1278   GAAACC-AAAAAGAA--TATTGCAGACGTAATGACCAAACCTCTTCCGATAA--------
CM000932.1_366606_337_SIGMA1278   GAGACC-AAGAAGAA--CATTGCTGATGTGATGACAAAACCTCTTCCGAT-A--------
CM000932.1_376613_337_SIGMA1278   GAAACC-AAAAAGAA--TATTGCAGACGTAATGACCAAACCTCTTCCGATAA--------
CM000932.1_489274_337_SIGMA1278   GAGACC-AAGAAGAA--CATTGCTGATGTGATGACAAAACCTCTTCCGATAA--------
CM000932.1_499705_337_SIGMA1278   GAAACC-AAAAAGAA--TATTGCAGACGTAATGACCAAACCTCTTCCGATAA--------
CM000932.1_505293_337_SIGMA1278   GAGACC-AAGAAGAA--CATTGCTGATGTGATGACAAAACCTCTTCCGATAA--------
CM000932.1_629938_337_SIGMA1278   GAGACC-AAGAAGAA--CATTGCTGATGTGATGACAAAACCTCTTCCGAT-A--------
CM000933.1_194207_337_SIGMA1278   GAAACC-AAAAAGAA--TATTGCAGACGTAATGACCAAACCTCTTCCGATAA--------
CM000933.1_371966_337_SIGMA1278   GAGACC-AAGAAGAA--CATTGCTGATGTGATGACAAAACCTCTTCCGATAA--------
CM000933.1_462839_337_SIGMA1278   GAGACC-AAGAAGAA--CATTGCTGATGTGATGACAAAACCTCTTCCGATAA--------
CM000934.1_519546_337_SIGMA1278   GAGACC-AAGAAGAA--CATTGCTGATGTGATGACAAAACCTCTTCCGATAA--------
CM000934.1_557510_337_SIGMA1278   GAGACC-AAGAAGAA--CATTGCTGATGTGATGACAAAACCTCTTCCGATAA--------
CM000934.1_726424_337_SIGMA1278   GAGACC-AAGAAGAA--CATTGCTGATGTGATGACAAAACCTCTTCCGATAA--------
CM000934.1_96996_337_SIGMA1278    GAGACC-AAGAAGAA--CATTGCTGATGTGATGACAAAACCTCTTCCGATAA--------
CM000935.1_697555_333_SIGMA1278   GAGACC-AT--ACGA--CATTGCTGATGTGATGACAAAACCTCTTCCGATAA--------
CM000935.1_854595_337_SIGMA1278   GAAACC-AAAAAGAA--TATTGCAGACGTAATGACCAAACCTCTTCCGATAA--------
CM000936.1_812747_337_SIGMA1278   GAAACC-AAAAAGAA--TATTGCAGACGTAATGACCAAACCTCTTCCGATAA--------
chr01_170368_337_SK1              GAGACC-AAGAAGAA--CATTGCTGATGTGATGACAAAACCTCTTCCGAT-A--------
chr12_792123_321_SK1              GAGACC-CAGAAAAA--CATTGCCGAAGGGATGACAAACCCTCTTCCAAA-A--------
chr13_199042_337_SK1              GAAACC-AAAAAGAA--TATTGCAGACGTAATGACCAAACCTCTTCCGATAA--------
chr14_112499_332_SK1              GAAACC-AAAAAGAA--TATTGCAGACGTAATGACCAAACCTCTTCCGATAA--------
GL890490.1_662_337_T7             GAAACC-AAAAAGAA--TATTGCAGACGTAATGACCAAACCTCTTCCGATAA--------
GL889072.1_3214_337_UC5           GAAACC-AAAAAGAA--TATTGCAGACGTAATGACCAAACCTCTTCCGATAA--------
GL889075.1_188887_337_UC5         GATACC-AAAAGGAA--CATTGCTGACGTGATGACAAAACCCCTCCCAATAA--------
ADXC01000004_5255_337_VIN13       GAGACC-AAGAAGAA--CATTGCTGATGTGATGACAAAACCTCTTCCGATAA--------
ADXC01000081_5351_337_VIN13       GAGACC-AAGAAGAA--CATTGCTGATGTGATGACAAAACCTCTTCCGATAA--------
ADXC01000082_5955_337_VIN13       GAAACC-AAAAAGAA--TATTGCAGACGTAATGACCAAACCTCTTCCGATAA--------
Contig500.1_515_337_WE372         GAAACC-AAAAAGAA--TATTGCAGACGTAATGACCAAACCTCTTCCGATAA--------
Contig502.2_2343_337_WE372        GAGACC-AAGAAGAA--CATTGCTGATGTGATGACAAAACCTCTTCCGATAA--------
GL872464_3438_337_Y10             GAAACC-AAAAAGAA--TATTGCAGACGTAATGACCAAACCTCTTCCGATAA--------
GL872470_33087_337_Y10            GAGACC-AAGAAGAA--CATTGCTGATGTGATGACAAAACCTCTTCCGATAA--------
GL872505_27005_337_Y10            GAGACC-AAGAAAAA--CATTGCTGATGTGATGACAAAACCTCTTCCGATAA--------
GL872525_29848_337_Y10            GAAACC-AAAAAGAA--TATTGCAGACGTAATGACCAAACCTCTTCCGATAA--------
GL872579_26638_337_Y10            GAGACC-AAGAAAAA--CATTGCTGATGTGATGACAAAACCTCTTCCGATAA--------
GL872606_7426_337_Y10             GAGACC-AAGAAGAA--CATTGCTGATGTGATGACAAAACCTCTTCCGATAA--------
GL872769_14268_337_Y10            GAGACC-AAGAAGAA--CATTGCTGATGTGATGACAAAACCTCTTCCGATAA--------
GL872776_11709_337_Y10            GAAACC-AAAAAGAA--TATTGCAGACGTAATGACCAAACCTCTTCCGATAA--------
GL873018_4942_337_Y10             GAAACC-AAAAAGAA--TATTGCAGACGTAATGACCAAACCTCTTCCGATAA--------
GL873034_4780_337_Y10             GAAACC-AAAAAGAA--TATTGCAGACGTAATGACCAAACCTCTTCCGATAA--------
Contig0.6_68922_337_Y12           GAAACC-AAAAAGAA--TATTGCAGACGTAATGACCAAACCTCTTCCGATAA--------
Contig28.1_45_337_Y12             GAAACC-AAAAAGAA--TATTGCAGACGTAATGACCAAACCTCTTCCGATAA--------
Contig29.1_1_313_Y12              GAAACC-AAAAAGAA--TATTGCAGACGTAATGACCAAACCTCTTCCGATAA--------
Contig35.5_98036_337_Y12          GAAACC-AAAAAGAA--TATTGCAGACGTAATGACCAAACCTCTTCCGATAA--------
Contig57.2_4305_337_Y12           GAAACC-AAAAAGAA--TATTGCAGACGTAATGACCAAACCTCTTCCGATAA--------
Contig61.11_5085_337_Y12          GAGACC-AAGAAGAA--CATTGCTGATGTGATGACAAAACCTCTTCCGATAA--------
Contig7.1_4_337_Y12               GAAACC-AAAAAGAA--TATTGCAGACGTAATGACCAAACCTCTTCCGATAA--------
Contig10.1_3667_337_Y9            GAGACC-AAGAAGAA--CATTGCTGATGTGATGACAAAACCTCTTCCGATAA--------
Contig181.5_234_337_Y9            GAAACC-AAAAAGAA--TATTGCAGACGTAATGACCAAACCTCTTCCGATAA--------
Contig5.1_210_337_Y9              GAAACC-AAAAAGAA--TATTGCAGACGTAATGACCAAACCTCTTCCGATAA--------
Contig759.1_31_337_Y9             GAAACC-AAAAAGAA--TATTGCAGACGTAATGACCAAACCTCTTCCGATAA--------
Contig0.1_73_337_Y9combined       GAAACC-AAAAAGAA--TATTGCAGACGTAATGACCAAACCTCTTCCGATAA--------
Contig159.1_21517_337_Y9combined  GAAACC-AAAAAGAA--TATTGCAGACGTAATGACCAAACCTCTTCCGATAA--------
Contig173.1_144_337_Y9combined    GAAACC-AAAAAGAA--TATTGCAGACGTAATGACCAAACCTCTTCCGATAA--------
Contig176.1_8141_337_Y9combined   GAAACC-AAAAAGAA--TATTGCAGACGTAATGACCAAACCTCTTCCGATAA--------
Contig21.1_1621_337_Y9combined    GAGACC-AAGAAGAA--CATTGCTGATGTGATGACAAAACCTCTTCCGAT-A--------
Contig223.1_19_337_Y9combined     GAAACC-AAAAAGAA--TATTGCAGACGTAATGACCAAACCTCTTCCGATAA--------
Contig289.2_10953_337_Y9combined  GAAACC-AAAAAGAA--TATTGCAGACGTAATGACCAAACCTCTTCCGATAA--------
Contig38.7_18035_330_Y9combined   GAAACC-AAAAAGAA--TATTGCAGACGTAATGACCAAACCTCTTCCGATAA--------
Contig445.1_8681_337_Y9combined   GAAACC-AAAAAGAA--TATTGCAGACGTAATGACCAAACCTCTTCCGATAA--------
Contig451.1_88_337_Y9combined     GAAACC-AAAAAGAA--TATTGCAGACGTAATGACCAAACCTCTTCCGATAA--------
Contig620.1_2470_306_Y9combined   GAAACC-AAAAAGAA--TATTGCAGACGTAATGACCAAACCTCTTCCGATAA--------
GL875737.1_81130_337_YJM269       GAAACC-AAAAAGAA--TATTGCAGACGTAATGACCAAACCTCTTCCGATAA--------
GL875741.1_67671_337_YJM269       GAGACC-AAGAAGAA--CATTGCTGATGTGATGACAAAACCTCTTCCGATAA--------
GL875756.1_73653_337_YJM269       GAAACC-AAAAAGAA--TATTGCAGACGTAATGACCAAACCTCTTCCGATAA--------
GL875769.1_77926_337_YJM269       GAAACC-AAAAAGAA--TATTGCAGACGTAATGACCAAACCTCTTCCGATAA--------
GL875773.1_11615_337_YJM269       GAGACC-AAGAAGAA--CATTGCTGATGTGATGACAAAACCTCTTCCGATAA--------
GL875776.1_258_337_YJM269         GAGACC-AAGAAGAA--CATTGCTGATGTGATGACAAAACCTCTTCCGATAA--------
GL875825.1_7591_337_YJM269        GAGACC-AAGAAGAA--CATTGCTGATGTGATGACAAAACCTCTTCCGATAA--------
GL875837.1_47341_326_YJM269       GAGACC-AAGAAAAA--CATTGCTGATGTGATGACAAAACCTCTTCCGATAA--------
GL875851.1_28366_337_YJM269       GAAACC-AAAAAGAA--TATTGCAGACGTAATGACCAAACCTCTTCCGATAA--------
GL875899.1_2815_337_YJM269        GAGACC-AAGAAGAA--CATTGCTGATGTGATGACAAAACCTCTTCCGATAA--------
GL875919.1_58_337_YJM269          GAGACC-AAGAAAAA--CATTGCTGATGTGATGACAAAACCTCTTCCGATAA--------
GL875943.1_13396_337_YJM269       GAAACC-AAAAAGAA--TATTGCAGACGTAATGACCAAACCTCTTCCGATAA--------
Contig123.1_472_337_YJM280        GAAACC-AAAAAGAA--TATTGCAGACGTAATGACCAAACCTCTTCCGATAA--------
Contig233.1_565_337_YJM280        GAAACC-AAAAAGAA--TATTGCAGACGTAATGACCAAACCTCTTCCGATAA--------
Contig240.1_153_337_YJM280        GAGACC-AAGAAGAA--CATTGCTGATGTGATGACAAAACCTCTTCCGATAA--------
Contig99.1_951_310_YJM280         GAGACC-AAGAAGAA--CATTGCTGATGTGATGACAAAACCTCTTCCGATAA--------
Contig410.1_615_306_YJM320        GAGACC-AAGAAGAA--CATTGCTGATGTGATGACAAAACCTCTTCCGATAA--------
Contig493.1_549_337_YJM320        GAGACC-AAGAAGAA--CATTGCTGATGTGATGACAAAACCTCTTCCGATAA--------
Contig495.1_641_337_YJM320        GAAACC-AAAAAGAA--TATTGCAGACGTAATGACCAAACCTCTTCCGATAA--------
Contig496.1_662_337_YJM320        GAGACC-AAGAAGAA--CATTGCTGATGTGATGACAAAACCTCTTCCGATAA--------
contig01912_167_337_YJM326        GAGACC-AAGAAGAA--CATTGCTGATGTGATGACAAAACCTCTTCCGAT-A--------
contig01913_149_337_YJM326        GAAACC-AAAAAGAA--TATTGCAGACGTAATGACCAAACCTCTTCCGATAA--------
Contig166.1_174_337_YJM421        GAGACC-AAGAAGAA--CATTGCTGATGTGATGACAAAACCTCTTCCGAT-A--------
Contig175.1_641_337_YJM421        GAAACC-AAAAAGAA--TATTGCAGACGTAATGACCAAACCTCTTCCGATAA--------
Contig257.1_342_337_YJM421        GAAACC-AAAAAGAA--TATTGCAGACGTAATGACCAAACCTCTTCCGATAA--------
contig10682_379_309_YJM428        GAGACC-AAGAAGAA--CATTGCTGATGTGATGACAAAACCTCTTCCGATAA--------
contig03773_180_337_YJM653        GAGACC-AAGAAGAA--CATTGCTGATGTGATGACAAAACCTCTTCCGATAA--------
contig03774_180_337_YJM653        GAAACC-AAAAAGAA--TATTGCAGACGTAATGACCAAACCTCTTCCGATAA--------
AAFW02000011_379954_337_YJM789    GAAACC-AAAAAGAA--TATTGCAGACGTAATGACCAAACCTCTTCCGATAA--------
AAFW02000017_1015_337_YJM789      GAAACC-AAAAAGAA--TATTGCAGACGTAATGACCAAACCTCTTCCGATAA--------
AAFW02000020_348985_337_YJM789    GAAACC-AAAAAGAA--TATTGCAGACGTAATGACCAAACCTCTTCCGATAA--------
AAFW02000020_479741_337_YJM789    GAGACC-AAGAAGAA--CATTGCTGATGTGATGACAAAACCTCTTCCGATAA--------
AAFW02000021_272189_337_YJM789    GAAACC-AAAAAGAA--TATTGCAGACGTAATGACCAAACCTCTTCCGATAA--------
AAFW02000032_1753_337_YJM789      GAGACC-AAGAAGAA--CATTGCTGATGTGATGACAAAACCTCTTCCGATAA--------
AAFW02000032_268138_337_YJM789    GAGACC-AAGAAGAA--CATTGCTGATGTGATGACAAAACCTCTTCCGATAA--------
AAFW02000048_427707_338_YJM789    GAGACC-AAGAAGAA--CATTGCTGATGTGATGACAAAACCTCTTCCGCATA--------
AAFW02000102_279612_337_YJM789    GAAACC-AAAAAGAA--TATTGCAGACGTAATGACCAAACCTCTTCCGATAA--------
AAFW02000145_1065512_337_YJM789   GAAACC-AAAAAGAA--TATTGCAGACGTAATGACCAAACCTCTTCCGATAA--------
AAFW02000145_511587_337_YJM789    GAGACC-AAGAAGAA--CATTGCTGATGTGATGACAAAACCTCTTCCGATAA--------
AAFW02000169_186910_337_YJM789    GAAACC-AAAAAGAA--TATTGCAGACGTAATGACCAAACCTCTTCCGATAA--------
AAFW02000170_47645_337_YJM789     GAAACC-AAAAAGAA--TATTGCAGACGTAATGACCAAACCTCTTCCGATAA--------
AAFW02000171_314219_337_YJM789    GAGACC-AAGAAGAA--CATTGCTGATGTGATGACAAAACCTCTTCCGATAA--------
AAFW02000180_747_312_YJM789       GAAACC-AAAAAGAA--TATTGCAGACGTAATGACCAAACCTCTTCCGATAA--------
AAFW02000183_930_337_YJM789       GAAACC-AAAAAGAA--TATTGCAGACGTAATGACCAAACCTCTTCCGATAA--------
AAFW02000184_1029_337_YJM789      GAGACC-AAGAAGAA--CATTGCTGATGTGATGACAAAACCTCTTCCGATAA--------
AAFW02000186_1266_337_YJM789      GAGACC-AAGAAGAA--CATTGCTGATGTGATGACAAAACCTCTTCCGATAA--------
AAFW02000187_848_337_YJM789       GAGACC-AAGAAGAA--CATTGCTGATGTGATGACAAAACCTCTTCCGATAA--------
AAFW02000190_1059_337_YJM789      GAAACC-AAAAAGAA--TATTGCAGACGTAATGACCAAACCTCTTCCGATAA--------
AAFW02000191_1875_337_YJM789      GAAACC-AAAAAGAA--TATTGCAGACGTAATGACCAAACCTCTTCCGATAA--------
AAFW02000195_301_337_YJM789       GAGACC-AAGAAGAA--CATTGCTGATGTGATGACAAAACCTCTTCCGATAA--------
AAFW02000197_1069_337_YJM789      GAAACC-AAAAAGAA--TATTGCAGACGTAATGACCAAACCTCTTCCGATAA--------
AAFW02000198_489_337_YJM789       GAAACC-AAAAAGAA--TATTGCAGACGTAATGACCAAACCTCTTCCGATAA--------
AAFW02000251_2454_337_YJM789      GAGACC-AAGATGAA--CATTGCTGATGTGATGACAAAACCTCTTCCGATAA--------
AAFW02000252_1071_337_YJM789      GAGACC-AAGAAGAA--CATTGCTGATGTGATGACAAAACCTCTTCCGATAA--------
AAFW02000253_1694_337_YJM789      GAGACC-AAGAAGAA--CATTGCTGATGTGATGACAAAACCTCTTCCGATAA--------
AAFW02000254_5422_337_YJM789      GAAACC-AAAAAGAA--TATTGCAGACGTAATGACCAAACCTCTTCCGATAA--------
AAFW02000255_5314_337_YJM789      GAGACC-AAGAAGAA--CATTGCTGATGTGATGACAAAACCTCTTCCGATAA--------
AAFW02000256_5664_337_YJM789      GAGACC-AAGAAGAA--CATTGCTGATGTGATGACAAAACCTCTTCCGATAA--------
contig01862_529_337_YPS1009       GAAACC-AAAAAGAA--TATTGCAGACGTAATGACCAAACCTCTTCCGATAA--------
contig02391_338_337_YPS1009       GAGACC-AAGAAGAA--CATTGCTGATGTGATGACAAAACCTCTTCCGATAA--------
contig02583_2564_337_YPS1009      GATACC-AAAAGGAA--CATTGCTGACGTGATGACAAAACCCCTCCCAATAA--------
Contig184.1_5211_337_YPS163       GAGACC-AAGAAGAA--CATTGCTGATGTGATGACAAAACCTCTTCCGATAA--------
Contig185.1_5116_337_YPS163       GAAACC-AAAAAGAA--TATTGCAGACGTAATGACCAAACCTCTTCCGATAA--------


CM001086.1_275052_337_AWRI796     ------AAA-CATTCAAACTA-TTAACAAACAAATGGATTCATTAGATCTATTACATTAT
GL873304.1_481_337_CBS7960        -------AAACATTCAAACTA-TTAACAAACAAATGGATTCATTAGATCTATTACATTAT
GL873305.1_96075_304_CBS7960      ------AAA-CATTTAAACTA-TTAACTAACAAATGGATTCATTAGATCTATTACATTAT
GL873350.1_20162_337_CBS7960      ------AAA-CATTCAAACTA-TTAACAAACAAATGGATTCATTAGATCTATTACATTAT
GL873404.1_326_337_CBS7960        ------AAA-CATTCAAACTA-TTAACAAACAAATGGATTCATTAGATCTATTACATTAT
GL873421.1_2_322_CBS7960          ------AAA-CATTTAAACTA-TTAACTAACAAATGGATTCATTAGATCTATTACATTAT
GL873423.1_16532_337_CBS7960      ------AAA-CATTTAAACTA-TTAACAAACAAATGGATTCATTAGATCTATTACATTAT
GL873423.1_17629_337_CBS7960      ------AAA-CATTTAAACTA-TTAACAAACAAATGGATTCATTAGATCTATTACATTAT
GL873495.1_794_337_CBS7960        -------AAACATTCAAACTA-TTAACAAACAAATGGATTCATTAGATCTATTACATTAT
GL876622.1_2_304_CLIB215          ------AAA-CATTTAAACTA-TTAACAAACAAATGGATTCATTAGATCTATTACATTAT
GL876639.1_49_337_CLIB215         ------AAA-CATTTAAACTA-TTAACAAACAAATGGATTCATTAGATCTATTACATTAT
GL876667.1_42499_337_CLIB215      ------AAA-CATTTAAACTA-TTAACTAACAAATGGATTCATTAGATCTATTACATTAT
GL876684.1_35318_337_CLIB215      ------AAA-CATTTAAACTA-TTAACAAACAAATGGATTCATTAGATCTATTACATTAT
GL876684.1_48101_337_CLIB215      ------AAA-CATTTAAACTA-TTAACAAACAAATGGATTCATTAGATCTATTACATTAT
GL876694.1_32387_337_CLIB215      ------AAA-CATTTAAACTA-TTAACAAACAAATGGATTCATTAGATCTATTACATTAT
GL876905.1_88_337_CLIB215         ------AAA-CATTTAAACTA-TTAACAAACAAATGGATTCATTAGATCTATTACATTAT
GL875081.1_28818_337_CLIB324      ------AAA-CATTCAAACTA-TTAACAAACAAATGGATTCATTAGATCTATTACATTAT
GL875107.1_38922_337_CLIB324      ------AAA-CATTTAAACTA-TTAACTAACAAATGGATTCATTAGATCTATTACATTAT
GL875531.1_11873_337_CLIB324      ------AAA-CATTTAAACTA-TTAACTAACAAATGGATTCATTAGATCTATTACATTAT
contig12508_502_337_CLIB382       ------AAA-CATTCAAACTA-TTAACAAACAAATGGATTCATTAGATCTATTACATTAT
contig12730_80_337_CLIB382        ------AAA-CATTTAAACTA-TTAACAAACAAATGGATTCATTAGATCTATTACATTAT
FN393062_110076_337_EC1118        ------AAA-CATTTAAACTA-TTAACTAACAAATGGATTCATTAGATCTATTACATTAT
FN393063_856979_337_EC1118        ------AAA-CATTTAAACTA-TTAACTAACAAATGGATTCATTAGATCTATTACATTAT
FN393067_424443_337_EC1118        ------AAA-CATTCAAACTA-TTAACAAACAAATGGATTCATTAGATCTATTACATTAT
FN393071_268673_337_EC1118        ------AAA-CATTTAAACTA-TTAACTAACAAATGGATTCATTAGATCTATTACATTAT
FN393075_524771_337_EC1118        ------AAA-CATTTAAACTA-TTAACTAACAAATGGATTCATTAGATCTATTACATTAT
FN393075_530399_337_EC1118        ------AAA-CATTTAAACTA-TTAACTAACAAATGGATTCATTAGATCTATTACATTAT
FN394216_576510_337_EC1118        ------AAA-CATTTAAACTA-TTAACTAACAAATGGATTCATTAGATCTATTACATTAT
FN394217_743907_337_EC1118        ------AAA-CATTTAAACTA-TTAACTAACAAATGGATTCATTAGATCTATTACATTAT
GL876000.1_9697_337_FL100         ------AAA-CATTTAAACTA-TTAACTAACAAATGGATTCATTAGATCTATTACATTAT
GL876008.1_13747_337_FL100        ------AAA-CATTCAAACTA-TTAACAAACAAATGGATTCATTAGATCTATTACATTAT
GL876069.1_5527_337_FL100         ------AAA-CATTTAAACTA-TTAACTAACAAATGGATTCATTAGATCTATTACATTAT
GL876156.1_24122_337_FL100        ------AAA-CATTTAAACTA-TTAACAAACAAATGGATTCATTAGATCTATTACATTAT
GL876159.1_164_337_FL100          ------AAA-CATTTAAACTA-TTAACTAACAAATGGATTCATTAGATCTATTACATTAT
GL876201.1_20051_306_FL100        ------AAA-CATTTAAACTA-TTAACAAACAAATGGATTCATTAGATCTATTACATTAT
GL876243.1_1744_354_FL100         CGATAAAAAACATTTAAACTA-TTAACAAACAAATGGACTCATTAGATCTATTACATTAT
GL876266.1_3911_337_FL100         ------AAA-CATTTAAACTA-TTAACAAACAAATGGATTCATTAGATCTATTACATTAT
GL876357.1_6459_337_FL100         ------AAA-CATTCAAACTA-TTAACAAACAAATGGATTCATTAGATCTATTACATTAT
GL876359.1_1430_337_FL100         -------AAACATTCAAACTA-TTAACAAACAAATGGATTCATTAGATCTATTACATTAT
GL876367.1_1_306_FL100            ------AAA-CATTTAAACTA-TTAACTAACAAATGGATTCATTAGATCTATTACATTAT
GL876403.1_8649_337_FL100         ------AAA-CATTTAAACTA-TTAACAAACAAATGGATTCATTAGATCTATTACATTAT
GL876448.1_7214_337_FL100         ------AAA-CATTTAAACTA-TTAACAAACAAATGGATTCATTAGATCTATTACATTAT
GL876527.1_110_337_FL100          ------AAA-CATTTAAACTA-TTAACAAACAAATGGATTCATTAGATCTATTACATTAT
AEEZ01000036_60978_339_FOSTERSO   ------AAA-CATTTAAACTAATTAACTAACAAATGGATTCATTAGATCTATTACATTAT
AEEZ01000079_298_338_FOSTERSO     ------AAA-CATTTAAACTA-TTAACTAACAAATGGATTCATTAGATCTATTACATTAT
AEEZ01000102_1016_335_FOSTERSO    ------AAA-CATTCAAACTA-TTAACAAACAAATGGATTCATTAGATCTATTACATTAT
AEEZ01000102_6607_337_FOSTERSO    ------AAAACATTCAAACTA-TTAACAAACAAATGGATTCATTAGATCTATTACATTAT
AEEZ01000103_1426_336_FOSTERSO    ------AAAACATTTAAACTA-TTAAC-AACAAATGGATTCATTAGATCTATTACATTAT
AEEZ01000104_5626_339_FOSTERSO    ------AAAACATTTAAACTA-TTAACTAACAAATGGATTCATTAGATCTATTACATTAT
AEEZ01000105_1060_337_FOSTERSO    -------AAACATTCAAACTA-TTAACAAACAAATGGATTCATTAGATCTATTACATTAT
AEEZ01000108_1386_337_FOSTERSO    ------AAA-CATTTAAACTA-TTAACAAACAAATGGATTCATTAGATCTATTACATTAT
AEEZ01000119_601_338_FOSTERSO     -------AAACATTCAAACTA-TTAACAAACAAATGGATTCATTAGATCTATTACATTAT
AEEZ01000120_79_338_FOSTERSO      -------AAACATTCAAACTA-TTAACAAACAAATGGATTCATTAGATCTATTACATTAT
contig01991_2011_337_I14          ------AAA-CATTCAAACTA-TTAACAAACAAATGGATTCATTAGATCTATTACATTAT
contig02038_572_337_I14           ------AAA-CATTTAAACTA-TTAACAAACAAATGGATTCATTAGATCTATTACATTAT
ACFL01000218_337_337_JA291        ------AAA-CATTTAAACTA-TTAACAAACAAATGGATTCATTAGATCTATTACATTAT
ADVV01000098_922_336_LALVINQA23   ------AAA-CATTTAAACTA-TTAACTAACAAATGGATTCATTAGATCTATTACATTAT
ADVV01000103_899_335_LALVINQA23   ------AAA-CATTTAAACTA-TTAACAAACAAATGGATTCATTAGATCTATTACATTAT
ADVV01000106_5556_338_LALVINQA23  ------AAAACATTCAAACTA-TTAACAAACAAATGGATTCATTAGATCTATTACATTAT
ADVV01000107_747_337_LALVINQA23   ------AAAACATTTAAACTA-TTAACTAACAAATGGATTCATTAGATCTATTACATTAT
Contig37.1_337_337_M22            ------AAA-CATTTAAACTA-TTAACAAACAAATGGATTCATTAGATCTATTACATTAT
contig12701_352_337_NC02          ------AAA-CATTCAAACTA-TTAACAAACAAATGGATTCATTAGATCTATTACATTAT
contig12758_559_337_NC02          ------AAA-CATTTAAACTA-TTAACTAACAAATGGATTCATTAGATCTATTACATTAT
AAEG01000022_294475_337_RM11      ------AAA-CATTTAAACTA-TTAACAAACAAATGGATTCATTAGATCTATTACATTAT
AAEG01000033_540843_337_RM11      ------AAA-CATTTAAACTA-TTAACAAACAAATGGATTCATTAGATCTATTACATTAT
AAEG01000044_91443_337_RM11       ------AAA-CATTTAAACTA-TTAACAAACAAATGGATTCATTAGATCTATTACATTAT
AAEG01000047_115618_337_RM11      ------AAA-CATTTAAACTA-TTAACAAACAAATGGATTCATTAGATCTATTACATTAT
AAEG01000048_576_337_RM11         ------AAA-CATTTAAACTA-TTAACAAACAAATGGATTCATTAGATCTATTACATTAT
AAEG01000070_42571_337_RM11       ------AAA-CATTTAAACTA-TTAACAAACAAATGGATTCATTAGATCTATTACATTAT
AAEG01000073_429402_337_RM11      ------AAA-CATTTAAACTA-TTAACTAACAAATGGATTCATTAGATCTATTACATTAT
AAEG01000073_522835_337_RM11      ------AAA-CATTTAAACTA-TTAACAAACAAATGGATTCATTAGATCTATTACATTAT
AAEG01000074_4982_344_RM11        ------AAAACATTTAAACTA-TTAACAAACAAATGGATTCATTAGATCTATTACATTAT
AAEG01000082_59110_337_RM11       ------AAA-CATTTAAACTA-TTAACAAACAAATGGATTCATTAGATCTATTACATTAT
AAEG01000092_158468_337_RM11      ------AAA-CATTTAAACTA-TTAACAAACAAATGGATTCATTAGATCTATTACATTAT
AAEG01000105_136411_337_RM11      ------AAA-CATTTAAACTA-TTAACAAACAAATGGATTCATTAGATCTATTACATTAT
AAEG01000106_411036_337_RM11      ------AAA-CATTTAAACTA-TTAACAAACAAATGGATTCATTAGATCTATTACATTAT
chrom01_160911_337_S288C          ------AAA-CATTTAAACTA-TTAACTAACAAATGGATTCATTAGATCTATTACATTAT
chrom02_226284_337_S288C          ------AAA-CATTCAAACTA-TTAACAAACAAATGGATTCATTAGATCTATTACATTAT
chrom02_264826_337_S288C          ------AAA-CATTCAAACTA-TTAACAAACAAATGGATTCATTAGATCTATTACATTAT
chrom02_34934_337_S288C           ------AAA-CATTTAAACTA-TTAACAAACAAATGGATTCATTAGATCTATTACATTAT
chrom03_90101_337_S288C           ------AAA-CATTTAAACTA-TTAACTAACAAATGGATTCATTAGATCTATTACATTAT
chrom04_1101018_337_S288C         -------AAACATTCAAACTA-TTAACAAACAAATGGATTCATTAGATCTATTACATTAT
chrom04_1211951_337_S288C         ------AAA-CATTTAAACTA-TTAACTAACAAATGGATTCATTAGATCTATTACATTAT
chrom04_514357_337_S288C          ------AAA-CATTTAAACTA-TTAACTAACAAATGGATTCATTAGATCTATTACATTAT
chrom04_646172_337_S288C          ------AAA-CATTTAAACTA-TTAACAAACAAATGGATTCATTAGATCTATTACATTAT
chrom04_877111_337_S288C          ------AAA-CATTTAAACTA-TTAACTAACAAATGGATTCATTAGATCTATTACATTAT
chrom04_878973_337_S288C          ------AAA-CATTTAAACTA-TTAACAAACAAATGGATTCATTAGATCTATTACATTAT
chrom04_986461_337_S288C          ------AAA-CATTTAAACTA-TTAACTAACAAATGGATTCATTAGATCTATTACATTAT
chrom05_444070_337_S288C          ------AAA-CATTTAAACTA-TTAACTAACAAATGGATTCATTAGATCTATTACATTAT
chrom05_493170_337_S288C          -------AAACATTCAAACTA-TTAACAAACAAATGGATTCATTAGATCTATTACATTAT
chrom06_143203_337_S288C          ------AAA-CATTTAAACTA-TTAACTAACAAATGGATTCATTAGATCTATTACATTAT
chrom07_541011_337_S288C          ------AAA-CATTCAAACTA-TTAACAAACAAATGGATTCATTAGATCTATTACATTAT
chrom07_562513_337_S288C          ------AAA-CATTTAAACTA-TTAACTAACAAATGGATTCATTAGATCTATTACATTAT
chrom07_569409_337_S288C          ------AAA-CATTTAAACTA-TTAACTAACAAATGGATTCATTAGATCTATTACATTAT
chrom07_816737_337_S288C          ------AAA-CATTTAAACTA-TTAACTAACAAATGGATTCATTAGATCTATTACATTAT
chrom07_818061_337_S288C          ------AAA-CATTCAAACTA-TTAACAAACAAATGGATTCATTAGATCTATTACATTAT
chrom08_544278_337_S288C          -------AAACATTCAAACTA-TTAACAAACAAATGGATTCATTAGATCTATTACATTAT
chrom10_477714_337_S288C          ------AAA-CATTTAAACTA-TTAACTAACAAATGGATTCATTAGATCTATTACATTAT
chrom10_483298_337_S288C          ------AAA-CATTCAAACTA-TTAACAAACAAATGGATTCATTAGATCTATTACATTAT
chrom12_215754_337_S288C          -------AAACATTCAAACTA-TTAACAAACAAATGGATTCATTAGATCTATTACATTAT
chrom12_476647_337_S288C          ------AAA-CATTTAAACTA-TTAACTAACAAATGGATTCATTAGATCTATTACATTAT
chrom12_598392_337_S288C          ------AAA-CATTTAAACTA-TTAACTAACAAATGGATTCATTAGATCTATTACATTAT
chrom12_656073_337_S288C          ------AAA-CATTTAAACTA-TTAACAAACAAATGGATTCATTAGATCTATTACATTAT
chrom12_946482_337_S288C          ------AAA-CATTTAAACTA-TTAACAAACAAATGGATTCATTAGATCTATTACATTAT
chrom13_189415_337_S288C          -------AAACATTCAAACTA-TTAACAAACAAATGGATTCATTAGATCTATTACATTAT
chrom13_201582_337_S288C          ------AAA-CATTTAAACTA-TTAACTAACAAATGGATTCATTAGATCTATTACATTAT
chrom13_357673_337_S288C          ------AAA-CATTCAAACTA-TTAACAAACAAATGGATTCATTAGATCTATTACATTAT
chrom13_373371_337_S288C          -------AAACATTCAAACTA-TTAACAAACAAATGGATTCATTAGATCTATTACATTAT
chrom14_524392_337_S288C          ------AAA-CATTTAAACTA-TTAACTAACAAATGGATTCATTAGATCTATTACATTAT
chrom14_562701_337_S288C          ------AAAACATTTAAACTA-TTAACTAACAAATGGATTCATTAGATCTATTACATTAT
chrom14_97278_337_S288C           ------AAA-CATTCAAACTA-TTAACAAACAAATGGATTCATTAGATCTATTACATTAT
chrom15_122954_337_S288C          ------AAA-CATTCAAACTA-TTAACAAACAAATGGATTCATTAGATCTATTACATTAT
chrom15_600066_337_S288C          ------AAA-CATTCAAACTA-TTAACAAACAAATGGATTCATTAGATCTATTACATTAT
chrom15_704733_337_S288C          ------AAA-CATTTAAACTA-TTAACTAACAAATGGATTCATTAGATCTATTACATTAT
chrom15_975577_337_S288C          ------AAA-CATTTAAACTA-TTAACAAACAAATGGATTCATTAGATCTATTACATTAT
chrom16_61702_337_S288C           ------AAA-CATTTAAACTA-TTAACTAACAAATGGATTCATTAGATCTATTACATTAT
chrom16_805315_337_S288C          ------AAA-CATTTAAACTA-TTAACTAACAAATGGATTCATTAGATCTATTACATTAT
chrom16_849666_337_S288C          -------AAACATTCAAACTA-TTAACAAACAAATGGATTCATTAGATCTATTACATTAT
chrom16_851303_337_S288C          -------AAACATTCAAACTA-TTAACAAACAAATGGATTCATTAGATCTATTACATTAT
CM000921.1_159366_337_SIGMA1278   -------AAACATTCAAACTA-TTAACAAACAAATGGATTCATTAGATCTATTACATTAT
CM000922.1_616097_337_SIGMA1278   ------AAA-CATTCAAACTA-TTAACAAACAAATGGATTCATTAGATCTATTACATTAT
CM000922.1_617440_337_SIGMA1278   ------AAA-CATTCAAACTA-TTAACAAACAAATGGATTCATTAGATCTATTACATTAT
CM000922.1_623024_337_SIGMA1278   -------AAACATTCAAACTA-TTAACAAACAAATGGATTCATTAGATCTATTACATTAT
CM000923.1_148704_337_SIGMA1278   ------AAA-CATTTAAACTA-TTAACTAACAAATGGATTCATTAGATCTATTACATTAT
CM000924.1_429712_337_SIGMA1278   -------AAACATTCAAACTA-TTAACAAACAAATGGATTCATTAGATCTATTACATTAT
CM000924.1_643397_337_SIGMA1278   ------AAA-CATTTAAACTA-TTAACAAACAAATGGATTCATTAGATCTATTACATTAT
CM000924.1_959531_337_SIGMA1278   ------AAA-CATTTAAACTA-TTAACAAACAAATGGATTCATTAGATCTATTACATTAT
CM000925.1_124889_337_SIGMA1278   ------AAA-CATTTAAACTA-TTAACTAACAAATGGATTCATTAGATCTATTACATTAT
CM000925.1_128246_337_SIGMA1278   ------AAA-CATTTAAACTA-TTAACTAACAAATGGATTCATTAGATCTATTACATTAT
CM000925.1_459032_337_SIGMA1278   ------AAA-CATTTAAACTA-TTAACTAACAAATGGATTCATTAGATCTATTACATTAT
CM000925.1_508178_337_SIGMA1278   ------AAA-CATTCAAACTA-TTAACAAACAAATGGATTCATTAGATCTATTACATTAT
CM000926.1_129696_337_SIGMA1278   ------AAA-CATTTAAACTA-TTAACTAACAAATGGATTCATTAGATCTATTACATTAT
CM000927.1_408784_337_SIGMA1278   ------AAAACATTTAAACTA-TTAACTAACAAATGGATTCATTAGATCTATTACATTAT
CM000927.1_688545_337_SIGMA1278   ------AAA-CATTTAAACTA-TTAACTAACAAATGGATTCATTAGATCTATTACATTAT
CM000927.1_767004_337_SIGMA1278   ------AAA-CATTTAAACTA-TTAACAACCAAATGGATTCATTAGATCTATTACATTAT
CM000928.1_126576_337_SIGMA1278   ------AAA-CATTTAAACTA-TTAACTAACAAATGGATTCATTAGATCTATTACATTAT
CM000928.1_133063_337_SIGMA1278   ------AAA-CATTTAAACTA-TTAACAAACAAATGGATTCATTAGATCTATTACATTAT
CM000928.1_553965_337_SIGMA1278   ------AAA-CATTCAAACTA-TTAACAAACAAATGGATTCATTAGATCTATTACATTAT
CM000929.1_303024_337_SIGMA1278   ------AAA-CATTTAAACTA-TTAACTAACAAATGGATTCATTAGATCTATTACATTAT
CM000930.1_123097_337_SIGMA1278   ------AAA-CATTTAAACTA-TTAACAAACAAATGGATTCATTAGATCTATTACATTAT
CM000930.1_479639_337_SIGMA1278   ------AAA-CATTCAAACTA-TTAACAAACAAATGGATTCATTAGATCTATTACATTAT
CM000930.1_537559_337_SIGMA1278   -------AAACATTCAAACTA-TTAACAAACAAATGGATTCATTAGATCTATTACATTAT
CM000931.1_224510_337_SIGMA1278   ------AAA-CATTTAAACTA-TTAACTAACAAATGGATTCATTAGATCTATTACATTAT
CM000931.1_524762_337_SIGMA1278   ------AAA-CATTCAAACTA-TTAACAAACAAATGGATTCATTAGATCTATTACATTAT
CM000932.1_159013_337_SIGMA1278   ------AAA-CATTTAAACTA-TTAACTAACAAATGGATTCATTAGATCTATTACATTAT
CM000932.1_211295_337_SIGMA1278   -------AAACATTCAAACTA-TTAACAAACAAATGGATTCATTAGATCTATTACATTAT
CM000932.1_366606_337_SIGMA1278   ------AAAACATTTAAACTA-TTAACTAACAAATGGATTCATTAGATCTATTACATTAT
CM000932.1_376613_337_SIGMA1278   ------AAA-CATTCAAACTA-TTAACAAACAAATGGATTCATTAGATCTATTACATTAT
CM000932.1_489274_337_SIGMA1278   ------AAA-CATTTAAACTA-TTAACTAACAAATGGATTCATTAGATCTATTACATTAT
CM000932.1_499705_337_SIGMA1278   ------AAA-CATTCAAACTA-TTAACAAACAAATGGATTCATTAGATCTATTACATTAT
CM000932.1_505293_337_SIGMA1278   ------AAA-CATTTAAACTA-TTAACTAACAAATGGATTCATTAGATCTATTACATTAT
CM000932.1_629938_337_SIGMA1278   ------AAAACATTTAAACTA-TTAACTAACAAATGGATTCATTAGATCTATTACATTAT
CM000933.1_194207_337_SIGMA1278   -------AAACATTCAAACTA-TTAACAAACAAATGGATTCATTAGATCTATTACATTAT
CM000933.1_371966_337_SIGMA1278   ------AAA-CATTTAAACTA-TTAACTAACAAATGGATTCATTAGATCTATTACATTAT
CM000933.1_462839_337_SIGMA1278   ------AAA-CATTTAAACTA-TTAACAACCAAATGGATTCATTAGATCTATTACATTAT
CM000934.1_519546_337_SIGMA1278   ------AAA-CATTTAAACTA-TTAACTAACAAATGGATTCATTAGATCTATTACATTAT
CM000934.1_557510_337_SIGMA1278   ------AAA-CATTTAAACTA-TTAACTAACAAATGGATTCATTAGATCTATTACATTAT
CM000934.1_726424_337_SIGMA1278   ------AAA-CATTTAAACTA-TTAACAAACAAATGGATTCATTAGATCTATTACATTAT
CM000934.1_96996_337_SIGMA1278    ------AAA-CATTTAAACTA-TTAACAAACAAATGGATTCATTAGATCTATTACATTAT
CM000935.1_697555_333_SIGMA1278   ------AAA-CATTTAAACTA-TTAACTAACAAATGGATTCATTAGATCTATTACATTAT
CM000935.1_854595_337_SIGMA1278   ------AAA-CATTCAAACTA-TTAACAAACAAATGGATTCATTAGATCTATTACATTAT
CM000936.1_812747_337_SIGMA1278   -------AAACATTCAAACTA-TTAACAAACAAATGGATTCATTAGATCTATTACATTAT
chr01_170368_337_SK1              ------AAAACATTTAAACTA-TTAACTAACAAATGGATTCATTAGATCTATTACATTAT
chr12_792123_321_SK1              ------AAAACTTTTAACCTA-TTA-CTAACAAATGGATTCTTTAAACCTATTA------
chr13_199042_337_SK1              -------AAACATTCAAACTA-TTAACAAACAAATGGATTCATTAGATCTATTACATTAT
chr14_112499_332_SK1              ------AAA-CATTCAAACTA-TTAACAAACAAATGGATTCATTAGATCTATTACATTAT
GL890490.1_662_337_T7             ------AAA-CATTCAAACTA-TTAACAAACAAATGGATTCATTAGATCTATTACATTAT
GL889072.1_3214_337_UC5           ------AAA-CATTCAAACTA-TTAACAAACAAATGGATTCATTAGATCTATTACATTAT
GL889075.1_188887_337_UC5         ------AAA-CATTTAAACTA-TTAACAAACAAGTGGATTCATTAGATCTATTACATTAT
ADXC01000004_5255_337_VIN13       ------AAA-CATTTAAACTA-TTAACAAACAAATGGATTCATTAGATCTATTACATTAT
ADXC01000081_5351_337_VIN13       ------AAA-CATTTAAACTA-TTAACWAACAAATGGATTCATTAGATCTATTACATTAT
ADXC01000082_5955_337_VIN13       ------AAA-CATTCAAACTA-TTAACAAACAAATGGATTCATTAGATCTATTACATTAT
Contig500.1_515_337_WE372         ------AAA-CATTCAAACTA-TTAACAAACAAATGGATTCATTAGATCTATTACATTAT
Contig502.2_2343_337_WE372        ------AAA-CATTTAAACTA-TTAACAAACAAATGGATTCATTAGATCTATTACATTAT
GL872464_3438_337_Y10             ------AAA-CATTCAAACTA-TTAACAAACAAATGGATTCATTAGATCTATTACATTAT
GL872470_33087_337_Y10            ------AAA-CATTTAAACTA-TTAACTAACAAATGGATTCATTAGATCTATTACATTAT
GL872505_27005_337_Y10            ------AAA-CATTTAAACTA-TTAACAAACAAATGGATTCATTAGATCTATTACATTAT
GL872525_29848_337_Y10            ------AAA-CATTCAAACTA-TTAACAAACAAATGGATTCATTAGATCTATTACATTAT
GL872579_26638_337_Y10            ------AAA-CATTTAAACTA-TTAACAAACAAATGGATTCATTAGATCTATTACATTAT
GL872606_7426_337_Y10             ------AAA-CATTTAAACTA-TTAACTAACAAATGGATTCATTAGATCTATTACATTAT
GL872769_14268_337_Y10            ------AAA-CATTTAAACTA-TTAACAACCAAATGGATTCATTAGATCTATTACATTAT
GL872776_11709_337_Y10            ------AAA-CATTCAAACTA-TTAACAAACAAATGGATTCATTAGATCTATTACATTAT
GL873018_4942_337_Y10             ------AAA-CATTCAAACTA-TTAACAAACAAATGGATTCATTAGATCTATTACATTAT
GL873034_4780_337_Y10             -------AAACATTCAAACTA-TTAACAAACAAATGGATTCATTAGATCTATTACATTAT
Contig0.6_68922_337_Y12           ------AAA-CATTCAAACTA-TTAACAAACAAATGGATTCATTAGATCTATTACATTAT
Contig28.1_45_337_Y12             ------AAA-CATTCAAACTA-TTAACAAACAAATGGATTCATTAGATCTATTACATTAT
Contig29.1_1_313_Y12              ------AAA-CATTCAAACTA-TTAACAAACAAATGGATTCATTAGATCTATTACATTAT
Contig35.5_98036_337_Y12          ------AAA-CATTCAAACTA-TTAACAAACAAATGGATTCATTAGATCTATTACATTAT
Contig57.2_4305_337_Y12           ------AAA-CATTCAAACTA-TTAACAAACAAATGGATTCATTAGATCTATTACATTAT
Contig61.11_5085_337_Y12          ------AAA-CATTTAAACTA-TTAACTAACAAATGGATTCATTAGATCTATTACATTAT
Contig7.1_4_337_Y12               ------AAA-CATTCAAACTA-TTAACAAACAAATGGATTCATTAGATCTATTACATTAT
Contig10.1_3667_337_Y9            ------AAA-CATTTAAACTA-TTAACTAACAAATGGATTCATTAGATCTATTACATTAT
Contig181.5_234_337_Y9            ------AAA-CATTCAAACTA-TTAACAAACAAATGGATTCATTAGATCTATTACATTAT
Contig5.1_210_337_Y9              ------AAA-CATTCAAACTA-TTAACAAACAAATGGATTCATTAGATCTATTACATTAT
Contig759.1_31_337_Y9             ------AAA-CATTCAAACTA-TTAACAAACAAATGGATTCATTAGATCTATTACATTAT
Contig0.1_73_337_Y9combined       ------AAA-CATTCAAACTA-TTAACAAACAAATGGATTCATTAGATCTATTACATTAT
Contig159.1_21517_337_Y9combined  ------AAA-CATTCAAACTA-TTAACAAACAAATGGATTCATTAGATCTATTACATTAT
Contig173.1_144_337_Y9combined    ------AAA-CATTCAAACTA-TTAACAAACAAATGGATTCATTAGATCTATTACATTAT
Contig176.1_8141_337_Y9combined   ------AAA-CATTCAAACTA-TTAACAAACAAATGGATTCATTAGATCTATTACATTAT
Contig21.1_1621_337_Y9combined    ------AAAACATTTAAACTA-TTAACTAACAAATGGATTCATTAGATCTATTACATTAT
Contig223.1_19_337_Y9combined     ------AAA-CATTCAAACTA-TTAACAAACAAATGGATTCATTAGATCTATTACATTAT
Contig289.2_10953_337_Y9combined  ------AAA-CATTCAAACTA-TTAACAAACAAATGGATTCATTAGATCTATTACATTAT
Contig38.7_18035_330_Y9combined   ------AAA-CATTCAAACTA-TTAACAAACAAATGGATTCATTAGATCTATTACATTAT
Contig445.1_8681_337_Y9combined   ------AAA-CATTCAAACTA-TTAACAAACAAATGGATTCATTAGATCTATTACATTAT
Contig451.1_88_337_Y9combined     ------AAA-CATTCAAACTA-TTAACAAACAAATGGATTCATTAGATCTATTACATTAT
Contig620.1_2470_306_Y9combined   ------AAA-CATTCAAACTA-TTAACAAACAAATGGATTCATTAGATCTATTACATTAT
GL875737.1_81130_337_YJM269       ------AAA-CATTCAAACTA-TTAACAAACAAATGGATTCATTAGATCTATTACATTAT
GL875741.1_67671_337_YJM269       ------AAA-CATTTAAACTA-TTAACTAACAAATGGATTCATTAGATCTATTACATTAT
GL875756.1_73653_337_YJM269       ------AAA-CATTCAAACTA-TTAACAAACAAATGGATTCATTAGATCTATTACATTAT
GL875769.1_77926_337_YJM269       ------AAA-CATTCAAACTA-TTAACAAACAAATGGATTCATTAGATCTATTACATTAT
GL875773.1_11615_337_YJM269       ------AAA-CATTTAAACTA-TTAACTAACAAATGGATTCATTAGATCTATTACATTAT
GL875776.1_258_337_YJM269         ------AAA-CATTTAAACTA-TTAACTAACAAATGGATTCATTAGATCTATTACATTAT
GL875825.1_7591_337_YJM269        ------AAA-CATTTAAACTA-TTAACTAACAAATGGATTCATTAGATCTATTACATTAT
GL875837.1_47341_326_YJM269       ------AAA-CATTTAAACTA-TTAACAAACAAATGGATTCATTAGATCTATTACATTAT
GL875851.1_28366_337_YJM269       ------AAA-CATTCAAACTA-TTAACAAACAAATGGATTCATTAGATCTATTACATTAT
GL875899.1_2815_337_YJM269        ------AAA-CATTTAAACTA-TTAACTAACAAATGGATTCATTAGATCTATTACATTAT
GL875919.1_58_337_YJM269          ------AAA-CATTTAAACTA-TTAACAAACAAATGGATTCATTAGATCTATTACATTAT
GL875943.1_13396_337_YJM269       ------AAA-CATTCAAACTA-TTAACAAACAAATGGATTCATTAGATCTATTACATTAT
Contig123.1_472_337_YJM280        ------AAA-CATTCAAACTA-TTAACAAACAAATGGATTCATTAGATCTATTACATTAT
Contig233.1_565_337_YJM280        ------AAA-CATTCAAACTA-TTAACAAACAAATGGATTCATTAGATCTATTACATTAT
Contig240.1_153_337_YJM280        ------AAA-CATTTAAACTA-TTAACTAACAAATGGATTCATTAGATCTATTACATTAT
Contig99.1_951_310_YJM280         ------AAA-CATTTAAACTA-TTAACTAACAAATGGATTC-------------------
Contig410.1_615_306_YJM320        ------AAA-CATTTAAACTA-TTAACAAACAAATGGATTCATTAGATCTATTACATTAT
Contig493.1_549_337_YJM320        ------AAA-CATTTAAACTA-TTAACAAACAAATGGATTCATTAGATCTATTACATTAT
Contig495.1_641_337_YJM320        ------AAA-CATTCAAACTA-TTAACAAACAAATGGATTCATTAGATCTATTACATTAT
Contig496.1_662_337_YJM320        ------AAA-CATTTAAACTA-TTAACTAACAAATGGATTCATTAGATCTATTACATTAT
contig01912_167_337_YJM326        ------AAAACATTTAAACTA-TTAACTAACAAATGGATTCATTAGATCTATTACATTAT
contig01913_149_337_YJM326        ------AAA-CATTCAAACTA-TTAACAAACAAATGGATTCATTAGATCTATTACATTAT
Contig166.1_174_337_YJM421        ------AAAACATTTAAACTA-TTAACTAACAAATGGATTCATTAGATCTATTACATTAT
Contig175.1_641_337_YJM421        ------AAA-CATTCAAACTA-TTAACAAACAAATGGATTCATTAGATCTATTACATTAT
Contig257.1_342_337_YJM421        -------AAACATTCAAACTA-TTAACAAACAAATGGATTCATTAGATCTATTACATTAT
contig10682_379_309_YJM428        ------AAA-CATTTAAACTA-TTAACAAACAAATGGATT--------------------
contig03773_180_337_YJM653        ------AAA-CATTTAAACTA-TTAACTAACAAATGGATTCATTAGATCTATTACATTAT
contig03774_180_337_YJM653        -------AAACATTCAAACTA-TTAACAAACAAATGGATTCATTAGATCTATTACATTAT
AAFW02000011_379954_337_YJM789    ------AAA-CATTCAAACTA-TTAACAAACAAATGGATTCATTAGATCTATTACATTAT
AAFW02000017_1015_337_YJM789      ------AAA-CATTCAAACTA-TTAACAAACAAATGGATTCATTAGATCTATTACATTAT
AAFW02000020_348985_337_YJM789    ------AAA-CATTCAAACTA-TTAACAAACAAATGGATTCATTAGATCTATTACATTAT
AAFW02000020_479741_337_YJM789    ------AAA-CATTTAAACTA-TTAACAAACAAATGGATTCATTAGATCTATTACATTAT
AAFW02000021_272189_337_YJM789    ------AAA-CATTCAAACTA-TTAACAAACAAATGGATTCATTAGATCTATTACATTAT
AAFW02000032_1753_337_YJM789      ------AAA-CATTTAAACTA-TTAACTAACAAATGGATTCATTAGATCTATTACATTAT
AAFW02000032_268138_337_YJM789    ------AAA-CATTTAAACTA-TTAACTAACAAATGGATTCATTAGATCTATTACATTAT
AAFW02000048_427707_338_YJM789    ------AAAACATTTAAACTA-TTAACTAACAAATGGATTCATTAGATCTATTACATTAT
AAFW02000102_279612_337_YJM789    ------AAA-CATTCAAACTA-TTAACAAACAAATGGATTCATTAGATCTATTACATTAT
AAFW02000145_1065512_337_YJM789   -------AAACATTCAAACTA-TTAACAAACAAATGGATTCATTAGATCTATTACATTAT
AAFW02000145_511587_337_YJM789    ------AAA-CATTTAAACTA-TTAACTAACAAATGGATTCATTAGATCTATTACATTAT
AAFW02000169_186910_337_YJM789    ------AAA-CATTCAAACTA-TTAACAAACAAATGGATTCATTAGATCTATTACATTAT
AAFW02000170_47645_337_YJM789     ------AAA-CATTCAAACTA-TTAACAAACAAATGGATTCATTAGATCTATTACATTAT
AAFW02000171_314219_337_YJM789    ------AAA-CATTTAAACTA-TTAACAAACAAATGGATTCATTAGATCTATTACATTAT
AAFW02000180_747_312_YJM789       ------AAA-CATTCAAACTA-TTAACAAACAAATGGATTCATTAGATCTATTACATTAT
AAFW02000183_930_337_YJM789       ------AAA-CATTCAAACTA-TTAACAAACAAATGGATTCATTAGATCTATTACATTAT
AAFW02000184_1029_337_YJM789      ------AAA-CATTTAAACTA-TTAACTAACAAATGGATTCATTAGATCTATTACATTAT
AAFW02000186_1266_337_YJM789      ------AAA-CATTTAAACTA-TTAACTAACAAATGGATTCATTAGATCTATTACATTAT
AAFW02000187_848_337_YJM789       ------AAA-CATTTAAACTA-TTAACTAACAAATGGATTCATTAGATCTATTACATTAT
AAFW02000190_1059_337_YJM789      ------AAA-CATTCAAACTA-TTAACAAACAAATGGATTCATTAGATCTATTACATTAT
AAFW02000191_1875_337_YJM789      -------AAACATTCAAACTA-TTAACAAACAAATGGATTCATTAGATCTATTACATTAT
AAFW02000195_301_337_YJM789       ------AAA-CATTTAAACTA-TTAACTAACAAATGGATTCATTAGATCTATTACATTAT
AAFW02000197_1069_337_YJM789      -------AAACATTCAAACTA-TTAACAAACAAATGGATTCATTAGATCTATTACATTAT
AAFW02000198_489_337_YJM789       ------AAA-CATTCAAACTA-TTAACAAACAAATGGATTCATTAGATCTATTACATTAT
AAFW02000251_2454_337_YJM789      ------AAA-CATTTAAACTA-TTAACTAACAAATGGATTCATTAGATCTATTACATTAT
AAFW02000252_1071_337_YJM789      ------AAA-CATTTAAACTA-TTAACTAACAAATGGATTCATTAGATCTATTACATTAT
AAFW02000253_1694_337_YJM789      ------AAA-CATTTAAACTA-TTAACAAACAAATGGATTCATTAGATCTATTACATTAT
AAFW02000254_5422_337_YJM789      ------AAA-CATTCAAACTA-TTAACAAACAAATGGATTCATTAGATCTATTACATTAT
AAFW02000255_5314_337_YJM789      ------AAA-CATTTAAACTA-TTAACAAACAAATGGATTCATTAGATCTATTACATTAT
AAFW02000256_5664_337_YJM789      ------AAA-CATTTAAACTA-TTAACTAACAAATGGATTCATTAGATCTATTACATTAT
contig01862_529_337_YPS1009       ------AAA-CATTCAAACTA-TTAACAAACAAATGGATTCATTAGATCTATTACATTAT
contig02391_338_337_YPS1009       ------AAA-CATTTAAACTA-TTAACTAACAAATGGATTCATTAGATCTATTACATTAT
contig02583_2564_337_YPS1009      ------AAA-CATTTAAACTA-TTAACAAACAAGTGGATTCATTAGATCTATTACATTAT
Contig184.1_5211_337_YPS163       ------AAA-CATTTAAACTA-TTAACTAACAAATGGATTCATTAGATCTATTACATTAT
Contig185.1_5116_337_YPS163       ------AAA-CATTCAAACTA-TTAACAAACAAATGGATTCATTAGATCTATTACATTAT


CM001086.1_275052_337_AWRI796     GGGTGGTA
GL873304.1_481_337_CBS7960        GGGTGGTA
GL873305.1_96075_304_CBS7960      GGGTGGTA
GL873350.1_20162_337_CBS7960      GGGTGGTA
GL873404.1_326_337_CBS7960        GGGTGGTA
GL873421.1_2_322_CBS7960          GGGTGGTA
GL873423.1_16532_337_CBS7960      GGGTGGTA
GL873423.1_17629_337_CBS7960      GGGTGGTA
GL873495.1_794_337_CBS7960        GGGTGGTA
GL876622.1_2_304_CLIB215          GGGTGGTA
GL876639.1_49_337_CLIB215         GGGTGGTA
GL876667.1_42499_337_CLIB215      GGGTGGTA
GL876684.1_35318_337_CLIB215      GGGTGGTA
GL876684.1_48101_337_CLIB215      GGGTGGTA
GL876694.1_32387_337_CLIB215      GGGTGGTA
GL876905.1_88_337_CLIB215         GGGTGGTA
GL875081.1_28818_337_CLIB324      GGGTGGTA
GL875107.1_38922_337_CLIB324      GGGTGGTA
GL875531.1_11873_337_CLIB324      GGGTGGTA
contig12508_502_337_CLIB382       GGGTGGTA
contig12730_80_337_CLIB382        GGGTGGTA
FN393062_110076_337_EC1118        GGGTGGTA
FN393063_856979_337_EC1118        GGGTGGTA
FN393067_424443_337_EC1118        GGGTGGTA
FN393071_268673_337_EC1118        GGGTGGTA
FN393075_524771_337_EC1118        GGGTGGTA
FN393075_530399_337_EC1118        GGGTGGTA
FN394216_576510_337_EC1118        GGGTGGTA
FN394217_743907_337_EC1118        GGGTGGTA
GL876000.1_9697_337_FL100         GGGTGGTA
GL876008.1_13747_337_FL100        GGGTGGTA
GL876069.1_5527_337_FL100         GGGTGGTA
GL876156.1_24122_337_FL100        GGGTGGTA
GL876159.1_164_337_FL100          GGGTGGTA
GL876201.1_20051_306_FL100        GGGTGGTA
GL876243.1_1744_354_FL100         GGGTGGTA
GL876266.1_3911_337_FL100         GGGTGGTA
GL876357.1_6459_337_FL100         GGGTGGTA
GL876359.1_1430_337_FL100         GGGTGGTA
GL876367.1_1_306_FL100            GGGTGGTA
GL876403.1_8649_337_FL100         GGGTGGTA
GL876448.1_7214_337_FL100         GGGTGGTA
GL876527.1_110_337_FL100          GGGTGGTA
AEEZ01000036_60978_339_FOSTERSO   GGGTGGTA
AEEZ01000079_298_338_FOSTERSO     GGGTGGTA
AEEZ01000102_1016_335_FOSTERSO    GGGTGGTA
AEEZ01000102_6607_337_FOSTERSO    GGGTGGTA
AEEZ01000103_1426_336_FOSTERSO    GGGTGGTA
AEEZ01000104_5626_339_FOSTERSO    GGGTGGTA
AEEZ01000105_1060_337_FOSTERSO    GGGTGGTA
AEEZ01000108_1386_337_FOSTERSO    GGGTGGTA
AEEZ01000119_601_338_FOSTERSO     GGGTGGTA
AEEZ01000120_79_338_FOSTERSO      GGGTGGTA
contig01991_2011_337_I14          GGGTGGTA
contig02038_572_337_I14           GGGTGGTA
ACFL01000218_337_337_JA291        GGGTGGTA
ADVV01000098_922_336_LALVINQA23   GGGTGGTA
ADVV01000103_899_335_LALVINQA23   GGGTGGTA
ADVV01000106_5556_338_LALVINQA23  GGGTGGTA
ADVV01000107_747_337_LALVINQA23   GGGTGGTA
Contig37.1_337_337_M22            GGGTGGTA
contig12701_352_337_NC02          GGGTGGTA
contig12758_559_337_NC02          GGGTGGTA
AAEG01000022_294475_337_RM11      GGGTGGTA
AAEG01000033_540843_337_RM11      GGGTGGTA
AAEG01000044_91443_337_RM11       GGGTGGTA
AAEG01000047_115618_337_RM11      GGGTGGTA
AAEG01000048_576_337_RM11         GGGTGGTA
AAEG01000070_42571_337_RM11       GGGTGGTA
AAEG01000073_429402_337_RM11      GGGTGGTA
AAEG01000073_522835_337_RM11      GGGTGGTA
AAEG01000074_4982_344_RM11        GGGTGGTA
AAEG01000082_59110_337_RM11       GGGTGGTA
AAEG01000092_158468_337_RM11      GGGTGGTA
AAEG01000105_136411_337_RM11      GGGTGGTA
AAEG01000106_411036_337_RM11      GGGTGGTA
chrom01_160911_337_S288C          GGGTGGTA
chrom02_226284_337_S288C          GGGTGGTA
chrom02_264826_337_S288C          GGGTGGTA
chrom02_34934_337_S288C           GGGTGGTA
chrom03_90101_337_S288C           GGGTGGTA
chrom04_1101018_337_S288C         GGGTGGTA
chrom04_1211951_337_S288C         GGGTGGTA
chrom04_514357_337_S288C          GGGTGGTA
chrom04_646172_337_S288C          GGGTGGTA
chrom04_877111_337_S288C          GGGTGGTA
chrom04_878973_337_S288C          GGGTGGTA
chrom04_986461_337_S288C          GGGTGGTA
chrom05_444070_337_S288C          GGGTGGTA
chrom05_493170_337_S288C          GGGTGGTA
chrom06_143203_337_S288C          GGGTGGTA
chrom07_541011_337_S288C          GGGTGGTA
chrom07_562513_337_S288C          GGGTGGTA
chrom07_569409_337_S288C          GGGTGGTA
chrom07_816737_337_S288C          GGGTGGTA
chrom07_818061_337_S288C          GGGTGGTA
chrom08_544278_337_S288C          GGGTGGTA
chrom10_477714_337_S288C          GGGTGGTA
chrom10_483298_337_S288C          GGGTGGTA
chrom12_215754_337_S288C          GGGTGGTA
chrom12_476647_337_S288C          GGGTGGTA
chrom12_598392_337_S288C          GGGTGGTA
chrom12_656073_337_S288C          GGGTGGTA
chrom12_946482_337_S288C          GGGTGGTA
chrom13_189415_337_S288C          GGGTGGTA
chrom13_201582_337_S288C          GGGTGGTA
chrom13_357673_337_S288C          GGGTGGTA
chrom13_373371_337_S288C          GGGTGGTA
chrom14_524392_337_S288C          GGGTGGTA
chrom14_562701_337_S288C          GGGTGGTA
chrom14_97278_337_S288C           GGGTGGTA
chrom15_122954_337_S288C          GGGTGGTA
chrom15_600066_337_S288C          GGGTGGTA
chrom15_704733_337_S288C          GGGTGGTA
chrom15_975577_337_S288C          GGGTGGTA
chrom16_61702_337_S288C           GGGTGGTA
chrom16_805315_337_S288C          GGGTGGTA
chrom16_849666_337_S288C          GGGTGGTA
chrom16_851303_337_S288C          GGGTGGTA
CM000921.1_159366_337_SIGMA1278   GGGTGGTA
CM000922.1_616097_337_SIGMA1278   GGGTGGTA
CM000922.1_617440_337_SIGMA1278   GGGTGGTA
CM000922.1_623024_337_SIGMA1278   GGGTGGTA
CM000923.1_148704_337_SIGMA1278   GGGTGGTA
CM000924.1_429712_337_SIGMA1278   GGGTGGTA
CM000924.1_643397_337_SIGMA1278   GGGTGGTA
CM000924.1_959531_337_SIGMA1278   GGGTGGTA
CM000925.1_124889_337_SIGMA1278   GGGTGGTA
CM000925.1_128246_337_SIGMA1278   GGGTGGTA
CM000925.1_459032_337_SIGMA1278   GGGTGGTA
CM000925.1_508178_337_SIGMA1278   GGGTGGTA
CM000926.1_129696_337_SIGMA1278   GGGTGGTA
CM000927.1_408784_337_SIGMA1278   GGGTGGTA
CM000927.1_688545_337_SIGMA1278   GGGTGGTA
CM000927.1_767004_337_SIGMA1278   GGGTGGTA
CM000928.1_126576_337_SIGMA1278   GGGTGGTA
CM000928.1_133063_337_SIGMA1278   GGGTGGTA
CM000928.1_553965_337_SIGMA1278   GGGTGGTA
CM000929.1_303024_337_SIGMA1278   GGGTGGTA
CM000930.1_123097_337_SIGMA1278   GGGTGGTA
CM000930.1_479639_337_SIGMA1278   GGGTGGTA
CM000930.1_537559_337_SIGMA1278   GGGTGGTA
CM000931.1_224510_337_SIGMA1278   GGGTGGTA
CM000931.1_524762_337_SIGMA1278   GGGTGGTA
CM000932.1_159013_337_SIGMA1278   GGGTGGTA
CM000932.1_211295_337_SIGMA1278   GGGTGGTA
CM000932.1_366606_337_SIGMA1278   GGGTGGTA
CM000932.1_376613_337_SIGMA1278   GGGTGGTA
CM000932.1_489274_337_SIGMA1278   GGGTGGTA
CM000932.1_499705_337_SIGMA1278   GGGTGGTA
CM000932.1_505293_337_SIGMA1278   GGGTGGTA
CM000932.1_629938_337_SIGMA1278   GGGTGGTA
CM000933.1_194207_337_SIGMA1278   GGGTGGTA
CM000933.1_371966_337_SIGMA1278   GGGTGGTA
CM000933.1_462839_337_SIGMA1278   GGGTGGTA
CM000934.1_519546_337_SIGMA1278   GGGTGGTA
CM000934.1_557510_337_SIGMA1278   GGGTGGTA
CM000934.1_726424_337_SIGMA1278   GGGTGGTA
CM000934.1_96996_337_SIGMA1278    GGGTGGTA
CM000935.1_697555_333_SIGMA1278   GGGTGGTA
CM000935.1_854595_337_SIGMA1278   GGGTGGTA
CM000936.1_812747_337_SIGMA1278   GGGTGGTA
chr01_170368_337_SK1              GGGTGGTA
chr12_792123_321_SK1              --------
chr13_199042_337_SK1              GGGTGGTA
chr14_112499_332_SK1              GGGTGGTA
GL890490.1_662_337_T7             GGGTGGTA
GL889072.1_3214_337_UC5           GGGTGGTA
GL889075.1_188887_337_UC5         GGGTGGTA
ADXC01000004_5255_337_VIN13       GGGTGGTA
ADXC01000081_5351_337_VIN13       GGGTGGTA
ADXC01000082_5955_337_VIN13       GGGTGGTA
Contig500.1_515_337_WE372         GGGTGGTA
Contig502.2_2343_337_WE372        GGGTGGTA
GL872464_3438_337_Y10             GGGTGGTA
GL872470_33087_337_Y10            GGGTGGTA
GL872505_27005_337_Y10            GGGTGGTA
GL872525_29848_337_Y10            GGGTGGTA
GL872579_26638_337_Y10            GGGTGGTA
GL872606_7426_337_Y10             GGGTGGTA
GL872769_14268_337_Y10            GGGTGGTA
GL872776_11709_337_Y10            GGGTGGTA
GL873018_4942_337_Y10             GGGTGGTA
GL873034_4780_337_Y10             GGGTGGTA
Contig0.6_68922_337_Y12           GGGTGGTA
Contig28.1_45_337_Y12             GGGTGGTA
Contig29.1_1_313_Y12              GGGTGGTA
Contig35.5_98036_337_Y12          GGGTGGTA
Contig57.2_4305_337_Y12           GGGTGGTA
Contig61.11_5085_337_Y12          GGGTGGTA
Contig7.1_4_337_Y12               GGGTGGTA
Contig10.1_3667_337_Y9            GGGTGGTA
Contig181.5_234_337_Y9            GGGTGGTA
Contig5.1_210_337_Y9              GGGTGGTA
Contig759.1_31_337_Y9             GGGTGGTA
Contig0.1_73_337_Y9combined       GGGTGGTA
Contig159.1_21517_337_Y9combined  GGGTGGTA
Contig173.1_144_337_Y9combined    GGGTGGTA
Contig176.1_8141_337_Y9combined   GGGTGGTA
Contig21.1_1621_337_Y9combined    GGGTGGTA
Contig223.1_19_337_Y9combined     GGGTGGTA
Contig289.2_10953_337_Y9combined  GGGTGGTA
Contig38.7_18035_330_Y9combined   GGGTGGTA
Contig445.1_8681_337_Y9combined   GGGTGGTA
Contig451.1_88_337_Y9combined     GGGTGGTA
Contig620.1_2470_306_Y9combined   GGGTGGTA
GL875737.1_81130_337_YJM269       GGGTGGTA
GL875741.1_67671_337_YJM269       GGGTGGTA
GL875756.1_73653_337_YJM269       GGGTGGTA
GL875769.1_77926_337_YJM269       GGGTGGTA
GL875773.1_11615_337_YJM269       GGGTGGTA
GL875776.1_258_337_YJM269         GGGTGGTA
GL875825.1_7591_337_YJM269        GGGTGGTA
GL875837.1_47341_326_YJM269       GGGTGGTA
GL875851.1_28366_337_YJM269       GGGTGGTA
GL875899.1_2815_337_YJM269        GGGTGGTA
GL875919.1_58_337_YJM269          GGGTGGTA
GL875943.1_13396_337_YJM269       GGGTGGTA
Contig123.1_472_337_YJM280        GGGTGGTA
Contig233.1_565_337_YJM280        GGGTGGTA
Contig240.1_153_337_YJM280        GGGTGGTA
Contig99.1_951_310_YJM280         --------
Contig410.1_615_306_YJM320        GGGTGGTA
Contig493.1_549_337_YJM320        GGGTGGTA
Contig495.1_641_337_YJM320        GGGTGGTA
Contig496.1_662_337_YJM320        GGGTGGTA
contig01912_167_337_YJM326        GGGTGGTA
contig01913_149_337_YJM326        GGGTGGTA
Contig166.1_174_337_YJM421        GGGTGGTA
Contig175.1_641_337_YJM421        GGGTGGTA
Contig257.1_342_337_YJM421        GGGTGGTA
contig10682_379_309_YJM428        --------
contig03773_180_337_YJM653        GGGTGGTA
contig03774_180_337_YJM653        GGGTGGTA
AAFW02000011_379954_337_YJM789    GGGTGGTA
AAFW02000017_1015_337_YJM789      GGGTGGTA
AAFW02000020_348985_337_YJM789    GGGTGGTA
AAFW02000020_479741_337_YJM789    GGGTGGTA
AAFW02000021_272189_337_YJM789    GGGTGGTA
AAFW02000032_1753_337_YJM789      GGGTGGTA
AAFW02000032_268138_337_YJM789    GGGTGGTA
AAFW02000048_427707_338_YJM789    GGGTGGTA
AAFW02000102_279612_337_YJM789    GGGTGGTA
AAFW02000145_1065512_337_YJM789   GGGTGGTA
AAFW02000145_511587_337_YJM789    GGGTGGTA
AAFW02000169_186910_337_YJM789    GGGTGGTA
AAFW02000170_47645_337_YJM789     GGGTGGTA
AAFW02000171_314219_337_YJM789    GGGTGGTA
AAFW02000180_747_312_YJM789       GGGTGGTA
AAFW02000183_930_337_YJM789       GGGTGGTA
AAFW02000184_1029_337_YJM789      GGGTGGTA
AAFW02000186_1266_337_YJM789      GGGTGGTA
AAFW02000187_848_337_YJM789       GGGTGGTA
AAFW02000190_1059_337_YJM789      GGGTGGTA
AAFW02000191_1875_337_YJM789      GGGTGGTA
AAFW02000195_301_337_YJM789       GGGTGGTA
AAFW02000197_1069_337_YJM789      GGGTGGTA
AAFW02000198_489_337_YJM789       GGGTGGTA
AAFW02000251_2454_337_YJM789      GGGTGGTA
AAFW02000252_1071_337_YJM789      GGGTGGTA
AAFW02000253_1694_337_YJM789      GGGTGGTA
AAFW02000254_5422_337_YJM789      GGGTGGTA
AAFW02000255_5314_337_YJM789      GGGTGGTA
AAFW02000256_5664_337_YJM789      GGGTGGTA
contig01862_529_337_YPS1009       GGGTGGTA
contig02391_338_337_YPS1009       GGGTGGTA
contig02583_2564_337_YPS1009      GGGTGGTA
Contig184.1_5211_337_YPS163       GGGTGGTA
Contig185.1_5116_337_YPS163       GGGTGGTA
